# Supplementary material for: Immune Response to Rotavirus and Gluten Sensitivity
Source: J Immunol Res. 2018 Mar 15;2018:9419204. doi: 10.1155/2018/9419204 (PMC5875030; doi:10.1155/2018/9419204)
Supplement: Supplementary 2 — Additional Table 2: genes modulated in the “Rotavirus infection” dataset. [file 9419204.f2.xlsx]

## Sheet: Foglio1
Genes modulated in PBCs in acute phase of Rotavirus infection
Probe Set ID	p value	Regulation	FC	Gene Symbol	Gene Title
1559038_at	0.00282183	up	2.18817	2002-09-01	septin 2
232637_at	0.00511088	down	-1.77586	2002-09-01	septin 2
232371_at	0.000469113	up	2.68796	2007-03-01	membrane associated ring finger 7
237724_at	0.00125749	down	-1.56881	2010-03-01	membrane associated ring finger 10
214293_at	0.00191115	down	-1.79015	2011-09-01	septin 11
1570020_at	0.0144268	down	-1.49278	AACSP1	acetoacetyl-CoA synthetase pseudogene 1
231164_at	0.00231857	down	-1.73965	ABCA17P	ATP binding cassette subfamily A member 17, pseudogene
210100_s_at	0.00224165	down	-1.76077	ABCA2	ATP binding cassette subfamily A member 2
219577_s_at	0.00315509	down	-2.13198	ABCA7	ATP binding cassette subfamily A member 7
203191_at	0.000133584	down	-1.90572	ABCB6	ATP binding cassette subfamily B member 6 (Langereis blood group)
233371_at	0.00925206	up	5.48878	ABCC13	ATP binding cassette subfamily C member 13, pseudogene
210006_at	0.0112279	up	1.94751	ABHD14A	abhydrolase domain containing 14A
213935_at	0.00420258	down	-2.3441	ABHD5	abhydrolase domain containing 5
231075_x_at	0.00393212	up	2.49528	ABI2	abl-interactor 2
216929_x_at	0.00782063	down	-2.90855	ABO	ABO blood group (transferase A, alpha 1-3-N-acetylgalactosaminyltransferase; transferase B, alpha 1-3-galactosyltransferase)
212186_at	0.00495341	up	1.53912	ACACA	acetyl-CoA carboxylase alpha
238945_at	0.00296237	down	-1.51268	ACER3	alkaline ceramidase 3
1554938_a_at	0.00228628	down	-1.63689	ACOT11	acyl-CoA thioesterase 11
204212_at	0.0113339	up	1.4865	ACOT8	acyl-CoA thioesterase 8
242270_at	0.00197491	up	1.56116	ACP6	acid phosphatase 6, lysophosphatidic
235823_at	0.00724257	up	1.58922	ACSF3	acyl-CoA synthetase family member 3
241914_s_at	0.00381275	down	-1.63967	ACSM2A///ACSM2B	acyl-CoA synthetase medium-chain family member 2A///acyl-CoA synthetase medium-chain family member 2B
234801_s_at	0.00629096	up	2.81561	ACSS1	acyl-CoA synthetase short-chain family member 1
234483_at	0.00630813	down	-1.79118	ACSS1	acyl-CoA synthetase short-chain family member 1
208223_s_at	0.00473332	up	1.54856	ACVR1B	activin A receptor type IB
1563182_at	0.00750543	down	-1.71403	ACVR1C	activin A receptor type IC
1552579_a_at	0.00548055	down	-2.38002	ADAM21	ADAM metallopeptidase domain 21
244194_at	0.0154776	down	-1.55168	ADAM22	ADAM metallopeptidase domain 22
205179_s_at	0.012135	down	-3.55186	ADAM8	ADAM metallopeptidase domain 8
214535_s_at	0.00858015	up	1.50433	ADAMTS2	ADAM metallopeptidase with thrombospondin type 1 motif 2
229357_at	0.00192326	down	-1.71804	ADAMTS5	ADAM metallopeptidase with thrombospondin type 1 motif 5
210724_at	0.0080979	down	-3.35176	ADGRE3	adhesion G protein-coupled receptor E3
213094_at	0.0140364	down	-1.81229	ADGRG6	adhesion G protein-coupled receptor G6
209866_s_at	0.0112948	down	-2.27956	ADGRL3	adhesion G protein-coupled receptor L3
207175_at	0.00845782	down	-1.60454	ADIPOQ	adiponectin, C1Q and collagen domain containing
217748_at	0.00445218	up	5.15353	ADIPOR1	adiponectin receptor 1
220980_s_at	0.0118051	up	1.51317	ADPGK	ADP-dependent glucokinase
1555436_a_at	0.00115677	up	2.61552	AFF4	AF4/FMR2 family, member 4
228240_at	0.000813014	down	-2.53536	AGAP1	ArfGAP with GTPase domain, ankyrin repeat and PH domain 1
1565620_at	0.00159679	up	3.82752	AGAP4	ArfGAP with GTPase domain, ankyrin repeat and PH domain 4
223766_at	0.00507154	down	-2.19183	AGAP6///PARGP1///TIMM23///TIMM23B	ArfGAP with GTPase domain, ankyrin repeat and PH domain 6///poly (ADP-ribose) glycohydrolase pseudogene 1///translocase of inner mitochondrial membrane 23 homolog (yeast)///translocase of inner mitochondrial membrane 23 homolog B (yeast)
217046_s_at	0.0109263	down	-1.49732	AGER	advanced glycosylation end product-specific receptor
222576_s_at	0.00888985	down	-1.96552	AGO1	argonaute RISC catalytic component 1
223740_at	0.00533085	up	2.20941	AGPAT4-IT1	AGPAT4 intronic transcript 1
225113_at	0.0116513	up	1.84687	AGPS	alkylglycerone phosphate synthase
1560224_at	0.000133272	down	-2.10147	AHCTF1///AHCTF1P1	AT hook containing transcription factor 1///AT hook containing transcription factor 1 pseudogene 1
212814_at	0.00955797	up	1.87792	AHCYL2	adenosylhomocysteinase-like 2
211986_at	0.00233773	down	-3.46512	AHNAK	AHNAK nucleoprotein
219672_at	0.00215356	up	15.223	AHSP	alpha hemoglobin stabilizing protein
220290_at	0.00895976	up	1.59739	AIM1L	absent in melanoma 1-like
208325_s_at	0.00944491	down	-2.3475	AKAP13	A kinase (PRKA) anchor protein 13
209534_x_at	0.00542856	down	-1.91471	AKAP13	A kinase (PRKA) anchor protein 13
227039_at	0.0132352	down	-1.80911	AKAP13	A kinase (PRKA) anchor protein 13
1558565_at	0.00807114	down	-1.54809	AKNA	AT-hook transcription factor
224982_at	0.00108342	up	2.01938	AKT1S1	AKT1 substrate 1 (proline rich)
211560_s_at	0.000530997	up	40.3283	ALAS2	5'-aminolevulinate synthase 2
206837_at	0.000482242	down	-1.71724	ALX1	ALX homeobox 1
230496_at	0.00122405	down	-3.45382	AMER2	APC membrane recruitment protein 2
212360_at	0.00956963	down	-1.99578	AMPD2	adenosine monophosphate deaminase 2
209491_s_at	0.0113766	down	-1.85564	AMPD3	adenosine monophosphate deaminase 3
202920_at	0.00691084	down	-1.61203	ANK2	ankyrin 2, neuronal
223094_s_at	0.0136812	up	2.58094	ANKH	ANKH inorganic pyrophosphate transport regulator
218093_s_at	0.00275417	up	2.14016	ANKRD10	ankyrin repeat domain 10
228356_at	0.0115969	down	-2.09356	ANKRD11	ankyrin repeat domain 11
219437_s_at	0.00677342	down	-1.92816	ANKRD11	ankyrin repeat domain 11
1559406_at	0.00682557	down	-4.35166	ANKRD18A	ankyrin repeat domain 18A
1570255_s_at	0.000297474	down	-4.24462	ANKRD20A1///ANKRD20A12P///ANKRD20A2///ANKRD20A3///ANKRD20A4///ANKRD20A8P///LOC102723552	ankyrin repeat domain 20 family, member A1///ankyrin repeat domain 20 family, member A12, pseudogene///ankyrin repeat domain 20 family, member A2///ankyrin repeat domain 20 family, member A3///ankyrin repeat domain 20 family, member A4///ankyrin repeat domain 20 family, member A8, pseudogene///ankyrin repeat domain-containing protein 20A2
224012_at	0.000482907	down	-7.76483	ANKRD20A1///ANKRD20A2///ANKRD20A3///ANKRD20A4	ankyrin repeat domain 20 family, member A1///ankyrin repeat domain 20 family, member A2///ankyrin repeat domain 20 family, member A3///ankyrin repeat domain 20 family, member A4
1559170_at	0.00223732	down	-7.90294	ANKRD20A5P	ankyrin repeat domain 20 family, member A5, pseudogene
1555898_at	0.00124598	up	1.57994	ANKRD36C	ankyrin repeat domain 36C
204672_s_at	0.00305087	down	-1.58072	ANKRD6	ankyrin repeat domain 6
1555269_a_at	0.0136679	down	-1.54634	ANO1	anoctamin 1, calcium activated chloride channel
236420_s_at	0.00189966	down	-1.54613	ANO4	anoctamin 4
220710_at	0.00378122	up	3.09762	ANP32A-IT1	ANP32A intronic transcript 1
228727_at	0.0076414	up	1.96364	ANXA11	annexin A11
209860_s_at	0.0134798	up	1.52542	ANXA7	annexin A7
203300_x_at	0.0055214	down	-2.8063	AP1S2	adaptor-related protein complex 1 sigma 2 subunit
231962_at	0.0142587	up	1.57253	AP4B1	adaptor-related protein complex 4, beta 1 subunit
243912_x_at	0.00823339	down	-2.18383	APOBEC3F	apolipoprotein B mRNA editing enzyme, catalytic polypeptide-like 3F
203381_s_at	0.00289824	down	-1.58717	APOE	apolipoprotein E
214953_s_at	0.000604965	down	-3.60669	APP	amyloid beta (A4) precursor protein
242402_x_at	0.000165582	down	-1.86045	ARAP2	ArfGAP with RhoGAP domain, ankyrin repeat and PH domain 2
218950_at	0.00637906	down	-2.65815	ARAP3	ArfGAP with RhoGAP domain, ankyrin repeat and PH domain 3
232175_at	0.000419561	up	1.90767	ARF1	ADP-ribosylation factor 1
1561489_at	0.00150098	down	-2.70008	ARHGAP15///LOC101928361	Rho GTPase activating protein 15///uncharacterized LOC101928361
231903_x_at	0.011647	down	-1.98539	ARHGAP23	Rho GTPase activating protein 23
205069_s_at	0.014439	down	-2.04445	ARHGAP26	Rho GTPase activating protein 26
1560318_at	0.00492471	down	-6.36589	ARHGAP29	Rho GTPase activating protein 29
241346_at	0.000267982	down	-1.90419	ARHGAP30	Rho GTPase activating protein 30
37117_at	0.00469038	up	2.01182	ARHGAP8///PRR5-ARHGAP8	Rho GTPase activating protein 8///PRR5-ARHGAP8 readthrough
205980_s_at	0.00145719	up	1.63128	ARHGAP8///PRR5-ARHGAP8	Rho GTPase activating protein 8///PRR5-ARHGAP8 readthrough
203055_s_at	0.00377156	down	-1.78271	ARHGEF1///LOC100505585	Rho guanine nucleotide exchange factor 1///uncharacterized LOC100505585
210741_at	0.0112782	down	-1.78313	ARHGEF12	Rho guanine nucleotide exchange factor (GEF) 12
241380_at	0.00924463	down	-1.67162	ARHGEF37	Rho guanine nucleotide exchange factor 37
229642_at	0.0150045	up	2.63803	ARHGEF7	Rho guanine nucleotide exchange factor 7
1562271_x_at	0.00177725	up	1.77723	ARHGEF7	Rho guanine nucleotide exchange factor 7
207591_s_at	7.40882e-06	down	-1.94454	ARID1A	AT rich interactive domain 1A (SWI-like)
1566991_at	0.00258198	down	-1.55294	ARID1B	AT rich interactive domain 1B (SWI1-like)
201881_s_at	0.00430998	down	-1.64419	ARIH1	ariadne RBR E3 ubiquitin protein ligase 1
1555144_at	0.0154219	down	-1.50189	ARL17A///ARL17B	ADP-ribosylation factor like GTPase 17A///ADP-ribosylation factor like GTPase 17B
200760_s_at	0.00302291	down	-2.16762	ARL6IP5	ADP-ribosylation factor like GTPase 6 interacting protein 5
227738_s_at	0.000248951	down	-2.75638	ARMC5	armadillo repeat containing 5
203486_s_at	0.006423	up	1.89013	ARMC8	armadillo repeat containing 8
236966_at	0.0120681	up	1.68618	ARMC8	armadillo repeat containing 8
1552327_at	0.00323254	up	1.73201	ARMCX4	armadillo repeat containing, X-linked 4
215727_x_at	0.00389761	down	-1.56023	ARMCX6	armadillo repeat containing, X-linked 6
217818_s_at	0.00892165	down	-1.52243	ARPC4	actin related protein 2/3 complex subunit 4
43511_s_at	0.010129	down	-1.74159	ARRB1	arrestin, beta 1
221861_at	0.0121611	down	-1.52075	ARRB1	arrestin, beta 1
223696_at	0.0125512	up	2.50139	ARSD	arylsulfatase D
207220_at	0.0106735	down	-1.68989	ART4	ADP-ribosyltransferase 4 (Dombrock blood group)
238140_at	0.00571288	up	1.91899	ARV1	ARV1 homolog, fatty acid homeostasis modulator
1554627_a_at	0.00399904	up	1.79348	ASCC1	activating signal cointegrator 1 complex subunit 1
215684_s_at	0.00632121	up	3.34287	ASCC2	activating signal cointegrator 1 complex subunit 2
202024_at	0.00811639	up	1.69331	ASNA1	arsA arsenite transporter, ATP-binding, homolog 1 (bacterial)
1554816_at	0.00114199	down	-4.53021	ASTN2	astrotactin 2
240072_at	0.0044327	up	3.32826	ASXL2	additional sex combs like transcriptional regulator 2
214162_at	0.00833339	down	-1.53969	ASXL3///LOC284244	additional sex combs like transcriptional regulator 3///uncharacterized LOC284244
240210_at	0.0115235	down	-1.68825	ATAD3C	ATPase family, AAA domain containing 3C
200779_at	0.0121485	down	-1.50496	ATF4	activating transcription factor 4
230938_x_at	0.00623476	down	-1.79572	ATF5	activating transcription factor 5
1554487_a_at	0.0100929	down	-1.65242	ATF6B	activating transcription factor 6 beta
211611_s_at	0.000973319	down	-1.56415	ATF6B///TNXB	activating transcription factor 6 beta///tenascin XB
207728_at	0.00144863	up	2.56311	ATF7IP	activating transcription factor 7 interacting protein
213300_at	0.0118297	down	-1.88212	ATG2A	autophagy related 2A
1559485_at	0.00426632	down	-1.7677	ATG2B	autophagy related 2B
213115_at	0.0103876	up	1.50392	ATG4A	autophagy related 4A, cysteine peptidase
219359_at	0.00290297	down	-3.92186	ATHL1	ATH1, acid trehalase-like 1 (yeast)
1554631_at	0.0052938	up	1.97676	ATM	ATM serine/threonine kinase
209281_s_at	0.00716152	down	-1.78553	ATP2B1	ATPase, Ca++ transporting, plasma membrane 1
214798_at	0.00953784	down	-1.50592	ATP2C2	ATPase, Ca++ transporting, type 2C, member 2
214132_at	0.00342772	up	2.84802	ATP5C1	ATP synthase, H+ transporting, mitochondrial F1 complex, gamma polypeptide 1
209492_x_at	0.00803677	down	-2.55249	ATP5I	ATP synthase, H+ transporting, mitochondrial Fo complex subunit E
217603_at	0.000597387	up	1.9343	ATP6V0A2	ATPase, H+ transporting, lysosomal V0 subunit a2
201171_at	0.00324558	down	-2.77527	ATP6V0E1	ATPase, H+ transporting, lysosomal 9kDa, V0 subunit e1
214149_s_at	0.00111292	down	-2.70828	ATP6V0E1	ATPase, H+ transporting, lysosomal 9kDa, V0 subunit e1
214244_s_at	0.000268428	down	-1.59375	ATP6V0E1	ATPase, H+ transporting, lysosomal 9kDa, V0 subunit e1
212384_at	0.00260432	up	2.14722	ATP6V1G2-DDX39B///DDX39B	ATP6V1G2-DDX39B readthrough (NMD candidate)///DEAD (Asp-Glu-Ala-Asp) box polypeptide 39B
1557585_at	0.00616595	up	2.75212	ATP6V1H	ATPase, H+ transporting, lysosomal 50/57kDa, V1 subunit H
1557586_s_at	0.0016101	up	2.60033	ATP6V1H	ATPase, H+ transporting, lysosomal 50/57kDa, V1 subunit H
1568723_at	0.00803231	down	-1.69707	ATP9B	ATPase, class II, type 9B
207798_s_at	0.0096537	down	-1.56958	ATXN2L	ataxin 2-like
205416_s_at	0.0154668	down	-1.66249	ATXN3	ataxin 3
209964_s_at	0.00227754	up	1.75412	ATXN7	ataxin 7
1568706_s_at	0.0115219	up	1.50186	AVIL	advillin
1563452_at	0.00167648	up	3.87474	AVL9	AVL9 homolog (S. cerevisiase)
234146_at	0.00375685	down	-1.58796	B3GAT2	beta-1,3-glucuronyltransferase 2
238987_at	0.010598	up	3.66724	B4GALT1	UDP-Gal:betaGlcNAc beta 1,4- galactosyltransferase, polypeptide 1
211631_x_at	0.0120741	down	-1.81481	B4GALT1	UDP-Gal:betaGlcNAc beta 1,4- galactosyltransferase, polypeptide 1
206233_at	6.19944e-05	down	-2.04806	B4GALT6	UDP-Gal:betaGlcNAc beta 1,4- galactosyltransferase, polypeptide 6
202387_at	0.0127532	up	3.75315	BAG1	BCL2-associated athanogene
207712_at	0.000790853	down	-2.89362	BAGE	B melanoma antigen
216356_x_at	0.00829481	down	-1.77803	BAIAP3	BAI1-associated protein 3
203728_at	0.0112558	up	2.37588	BAK1	BCL2-antagonist/killer 1
219966_x_at	0.00490318	down	-1.98352	BANP	BTG3 associated nuclear protein
228928_x_at	0.00438987	down	-1.83588	BANP	BTG3 associated nuclear protein
233186_s_at	0.00982613	down	-1.68761	BANP	BTG3 associated nuclear protein
208478_s_at	0.00382364	down	-2.93548	BAX	BCL2-associated X protein
211833_s_at	0.0001326	down	-2.20544	BAX	BCL2-associated X protein
211692_s_at	0.00306185	down	-1.6333	BBC3	BCL2 binding component 3
1557239_at	0.00119429	up	7.39055	BBX	bobby sox homolog (Drosophila)
40093_at	0.00504988	down	-1.55813	BCAM	basal cell adhesion molecule (Lutheran blood group)
200837_at	0.00395499	down	-1.58846	BCAP31	B-cell receptor-associated protein 31
215037_s_at	0.00733189	up	3.37439	BCL2L1	BCL2-like 1
206665_s_at	0.0148341	up	1.88737	BCL2L1	BCL2-like 1
1555372_at	0.00966851	up	3.21126	BCL2L11	BCL2-like 11 (apoptosis facilitator)
223916_s_at	0.00380404	up	1.97338	BCOR	BCL6 corepressor
239367_at	0.00872519	down	-2.91762	BDNF	brain-derived neurotrophic factor
201261_x_at	0.00385201	down	-2.66074	BGN	biglycan
213905_x_at	0.000903273	down	-1.64651	BGN	biglycan
209203_s_at	0.0109698	down	-1.87671	BICD2	bicaudal D homolog 2 (Drosophila)
220451_s_at	0.00188703	down	-2.26869	BIRC7	baculoviral IAP repeat containing 7
210934_at	0.0140257	up	1.71937	BLK	BLK proto-oncogene, Src family tyrosine kinase
1558560_s_at	0.0149971	up	1.74322	BLZF1	basic leucine zipper nuclear factor 1
37170_at	0.00984901	down	-3.03633	BMP2K	BMP2 inducible kinase
204832_s_at	0.00409854	down	-3.25015	BMPR1A	bone morphogenetic protein receptor type IA
229975_at	0.0153192	down	-2.5673	BMPR1B	bone morphogenetic protein receptor type IB
235009_at	0.00707874	up	3.53988	BOD1L1	biorientation of chromosomes in cell division 1-like 1
203502_at	0.000470014	up	5.84429	BPGM	2,3-bisphosphoglycerate mutase
206044_s_at	0.000736608	up	1.56921	BRAF///KIAA1549	B-Raf proto-oncogene, serine/threonine kinase///KIAA1549
203825_at	0.0111829	down	-1.59418	BRD3	bromodomain containing 3
226054_at	0.00153476	down	-2.03039	BRD4	bromodomain containing 4
202103_at	0.00491417	up	1.75176	BRD4	bromodomain containing 4
226128_at	0.00367978	down	-1.68433	BROX	BRO1 domain and CAAX motif containing
244622_at	0.00449535	down	-1.57867	BRWD1	bromodomain and WD repeat domain containing 1
215349_at	0.00752664	up	1.93159	BTBD18	BTB (POZ) domain containing 18
235248_at	0.00860487	down	-1.60099	BTBD9	BTB (POZ) domain containing 9
205504_at	0.000214969	down	-1.59422	BTK	Bruton agammaglobulinemia tyrosine kinase
215493_x_at	0.00955478	down	-1.58116	BTN2A1	butyrophilin, subfamily 2, member A1
244063_at	0.000506593	down	-1.53222	BTN2A1	butyrophilin, subfamily 2, member A1
215815_at	0.0154685	down	-1.55178	BUD31	BUD31 homolog
1553843_at	0.00707164	down	-1.92303	C10orf67	chromosome 10 open reading frame 67
235526_at	0.00541631	up	2.4909	C11orf58	chromosome 11 open reading frame 58
218789_s_at	0.00827081	up	1.68644	C11orf71	chromosome 11 open reading frame 71
1558421_a_at	0.00887147	down	-1.54275	C14orf180	chromosome 14 open reading frame 180
228558_at	0.000740729	down	-1.54774	C14orf80	chromosome 14 open reading frame 80
1560814_a_at	0.00405553	up	4.92267	C15orf57	chromosome 15 open reading frame 57
227704_at	0.00841686	up	1.94579	C19orf12	chromosome 19 open reading frame 12
230213_at	0.00579375	up	1.62158	C19orf43	chromosome 19 open reading frame 43
238866_at	0.00178037	down	-1.84668	C19orf68	chromosome 19 open reading frame 68
222281_s_at	0.00151718	up	3.48295	C1orf186///LOC100505650	chromosome 1 open reading frame 186///uncharacterized LOC100505650
1563876_at	0.00933512	up	1.91256	C1orf220	chromosome 1 open reading frame 220
239844_x_at	0.000772456	down	-1.76917	C1orf228	chromosome 1 open reading frame 228
1554233_at	0.00865601	down	-1.68643	C1QTNF9	C1q and tumor necrosis factor related protein 9
231360_at	0.00734294	down	-1.60375	C20orf141	chromosome 20 open reading frame 141
1557782_s_at	0.0132009	up	1.6452	C21orf62-AS1	C21orf62 antisense RNA 1
206839_at	0.010424	down	-1.4907	C22orf31	chromosome 22 open reading frame 31
232145_at	0.00122094	up	2.84001	C2orf68	chromosome 2 open reading frame 68
224273_at	0.00764698	down	-1.59705	C3orf20	chromosome 3 open reading frame 20
1565939_at	0.00807698	up	1.507	C5orf22	chromosome 5 open reading frame 22
224875_at	0.0139742	up	4.08842	C5orf24	chromosome 5 open reading frame 24
1553106_at	0.00467586	up	1.95673	C5orf24	chromosome 5 open reading frame 24
1557828_a_at	0.0077639	up	4.80706	C5orf28	chromosome 5 open reading frame 28
1556359_at	9.43413e-05	up	1.51599	C6orf89	chromosome 6 open reading frame 89
224962_at	0.0154526	up	2.30338	C9orf69	chromosome 9 open reading frame 69
221865_at	0.00937693	up	2.05715	C9orf91	chromosome 9 open reading frame 91
205950_s_at	0.0127732	up	11.6357	CA1	carbonic anhydrase I
213363_at	0.00015136	up	2.06154	CA5BP1	carbonic anhydrase VB pseudogene 1
217873_at	0.00738746	down	-1.82063	CAB39	calcium binding protein 39
221003_s_at	0.0101804	down	-1.70442	CAB39L	calcium binding protein 39-like
234756_at	0.00713853	down	-1.81444	CACNG8	calcium channel, voltage-dependent, gamma subunit 8
240373_at	0.000127152	down	-2.52935	CACTIN	cactin, spliceosome C complex subunit
219572_at	0.00278082	down	-1.51729	CADPS2	Ca++-dependent secretion activator 2
231881_at	0.00505268	down	-1.64623	CALD1	caldesmon 1
1555168_a_at	0.00439903	down	-1.57762	CALN1	calneuron 1
219365_s_at	0.00801442	down	-1.68612	CAMKV	CaM kinase-like vesicle-associated
213268_at	0.000931969	down	-2.0912	CAMTA1	calmodulin binding transcription activator 1
232012_at	0.00196083	up	1.49192	CAPN1	calpain 1, (mu/I) large subunit
1555608_at	0.0117074	up	1.55339	CAPRIN2	caprin family member 2
208374_s_at	0.00183564	down	-1.52754	CAPZA1	capping protein (actin filament) muscle Z-line, alpha 1
1569450_at	0.0106936	up	2.06673	CAPZA2	capping protein (actin filament) muscle Z-line, alpha 2
204950_at	0.000823439	down	-2.09345	CARD8	caspase recruitment domain family, member 8
1555391_a_at	0.0125724	up	1.64527	CARF	calcium responsive transcription factor
241671_x_at	0.011794	down	-2.05642	CASC15	cancer susceptibility candidate 15 (non-protein coding)
1556630_at	0.000111876	down	-1.5327	CASC2	cancer susceptibility candidate 2 (non-protein coding)
1552689_at	0.00382644	up	1.66506	CASKIN1	CASK interacting protein 1
205467_at	0.0130022	up	1.6472	CASP10	caspase 10
226036_x_at	0.00557846	down	-3.52865	CASP2	caspase 2
210577_at	0.00589872	up	1.80122	CASR	calcium-sensing receptor
212580_at	0.0034501	up	1.66979	CAST	calpastatin
240517_at	0.00409637	down	-1.7938	CBS///CBSL	cystathionine-beta-synthase///cystathionine-beta-synthase like
239014_at	0.00473784	up	3.03573	CCAR1	cell division cycle and apoptosis regulator 1
225187_at	0.00683925	up	2.13045	CCAR2	cell cycle and apoptosis regulator 2
236021_at	0.0041441	up	1.63804	CCBE1	collagen and calcium binding EGF domains 1
228061_at	0.00484754	down	-1.93988	CCDC126	coiled-coil domain containing 126
1553396_a_at	0.0124693	down	-2.26441	CCDC13	coiled-coil domain containing 13
1561271_at	0.00957993	down	-6.25222	CCDC144CP	coiled-coil domain containing 144C, pseudogene
242949_x_at	0.00321559	down	-1.58143	CCDC157	coiled-coil domain containing 157
1566664_at	0.00679412	down	-1.79255	CCDC168	coiled-coil domain containing 168
1570153_at	0.0116808	down	-3.26376	CCDC169	coiled-coil domain containing 169
219844_at	4.0851e-05	down	-2.24957	CCDC186	coiled-coil domain containing 186
229399_at	0.00014365	up	1.95194	CCDC186	coiled-coil domain containing 186
1554681_a_at	0.00709602	down	-1.52039	CCDC187	coiled-coil domain containing 187
217814_at	0.00296329	down	-1.50241	CCDC47	coiled-coil domain containing 47
222792_s_at	0.0053676	down	-2.14186	CCDC59	coiled-coil domain containing 59
1562648_at	0.00395212	up	1.84297	CCDC88A	coiled-coil domain containing 88A
223663_at	0.000230831	down	-2.15736	CCDC88B	coiled-coil domain containing 88B
215343_at	0.00269142	up	1.53953	CCDC88C///LOC105370624	coiled-coil domain containing 88C///uncharacterized LOC105370624
1568834_s_at	0.00903113	up	2.52004	CCDC90B	coiled-coil domain containing 90B
205827_at	0.00153562	up	1.87306	CCK	cholecystokinin
210381_s_at	0.0130202	down	-1.80043	CCKBR	cholecystokinin B receptor
223164_at	0.00058216	down	-1.64259	CCM2	cerebral cavernous malformation 2
231259_s_at	0.00112825	up	1.97435	CCND2	cyclin D2
200952_s_at	0.0133409	down	-1.57525	CCND2	cyclin D2
227299_at	0.000687221	up	1.97209	CCNI	cyclin I
229091_s_at	0.00693122	up	1.73843	CCNJ	cyclin J
220046_s_at	0.00568825	down	-1.9861	CCNL1	cyclin L1
224647_at	0.013407	down	-1.88833	CCNY	cyclin Y
224652_at	0.00135902	down	-1.49382	CCNY	cyclin Y
215024_at	0.00730397	up	3.01484	CCZ1B	CCZ1 homolog B, vacuolar protein trafficking and biogenesis associated
239719_at	0.00279825	down	-1.83604	CD109	CD109 molecule
1552914_a_at	0.00457479	up	1.48562	CD276	CD276 molecule
1555636_at	0.000236264	down	-1.49264	CD300LG	CD300 molecule-like family member g
222292_at	0.0131281	up	2.72174	CD40	CD40 molecule, TNF receptor superfamily member 5
1555746_at	0.00243764	down	-1.66694	CD79B	CD79b molecule, immunoglobulin-associated beta
208022_s_at	0.00548647	down	-2.57868	CDC14B	cell division cycle 14B
221555_x_at	0.00929525	down	-2.21409	CDC14B	cell division cycle 14B
217314_at	0.00634358	down	-1.56875	CDC37P1	cell division cycle 37 pseudogene 1
226400_at	0.00100051	down	-2.47727	CDC42	cell division cycle 42
208728_s_at	0.00661078	down	-1.73783	CDC42	cell division cycle 42
223674_s_at	0.00825112	down	-1.73444	CDC42SE1	CDC42 small effector 1
209057_x_at	0.004009	down	-4.44836	CDC5L	cell division cycle 5-like
206328_at	0.0102472	down	-1.87518	CDH15	cadherin 15, type 1, M-cadherin (myotubule)
206517_at	0.00939067	up	2.04685	CDH16	cadherin 16, KSP-cadherin
203256_at	0.0147361	down	-1.77614	CDH3	cadherin 3, type 1, P-cadherin (placental)
239485_at	0.0072586	down	-1.8689	CDH4	cadherin 4, type 1, R-cadherin (retinal)
211289_x_at	0.0129832	down	-1.64483	CDK11A///CDK11B	cyclin-dependent kinase 11A///cyclin-dependent kinase 11B
232266_x_at	0.012969	up	1.63726	CDK13	cyclin-dependent kinase 13
243459_x_at	0.00163227	down	-2.08996	CDK14	cyclin-dependent kinase 14
235226_at	0.00336763	up	2.15453	CDK19	cyclin-dependent kinase 19
233630_at	0.00976174	up	1.8425	CDS2	CDP-diacylglycerol synthase 2
214523_at	0.00236305	down	-2.22035	CEBPE	CCAAT/enhancer binding protein (C/EBP), epsilon
1564381_s_at	0.0102502	down	-1.61561	CEBPZOS///LOC105374463	CEBPZ opposite strand///uncharacterized LOC105374463
242268_at	0.00718425	up	3.61422	CELF2	CUGBP, Elav-like family member 2
232899_at	0.0147911	down	-2.16737	CENPBD1P1///LOC101928072///LOC101930129///LOC105371949///RPL23AP7///RPL23AP79///RPL23AP82	CENPB DNA-binding domains containing 1 pseudogene 1///uncharacterized LOC101928072///uncharacterized LOC101930129///uncharacterized LOC105371949///ribosomal protein L23a pseudogene 7///ribosomal protein L23a pseudogene 79///ribosomal protein L23a pseudogene 82
207286_at	0.0107425	up	2.10553	CEP135	centrosomal protein 135kDa
215170_s_at	0.0016832	up	2.00208	CEP152	centrosomal protein 152kDa
215882_at	0.000303065	up	1.75809	CEP152	centrosomal protein 152kDa
213956_at	0.0127891	down	-1.65915	CEP350	centrosomal protein 350kDa
219242_at	0.00215005	down	-2.43622	CEP63	centrosomal protein 63kDa
222151_s_at	0.0106558	down	-2.23071	CEP63	centrosomal protein 63kDa
207209_at	0.00110624	down	-1.81719	CETN1	centrin 1
228878_s_at	0.00942408	down	-1.58431	CFC1B	cripto, FRL-1, cryptic family 1B
210701_at	0.00154624	up	5.22311	CFDP1	craniofacial development protein 1
237367_x_at	0.0145684	down	-1.9757	CFLAR	CASP8 and FADD like apoptosis regulator
205043_at	0.0124213	down	-1.59966	CFTR	cystic fibrosis transmembrane conductance regulator
225817_at	0.00109416	down	-1.65032	CGNL1	cingulin-like 1
241164_at	0.00643347	up	2.07679	CHCHD3	coiled-coil-helix-coiled-coil-helix domain containing 3
235388_at	1.17512e-05	up	2.95404	CHD9	chromodomain helicase DNA binding protein 9
239654_at	0.0116753	up	1.93968	CHD9	chromodomain helicase DNA binding protein 9
225119_at	0.00680266	down	-2.28578	CHMP4B	charged multivesicular body protein 4B
1559739_at	0.00499449	up	2.1914	CHPT1	choline phosphotransferase 1
207024_at	0.00058664	up	2.02588	CHRND	cholinergic receptor, nicotinic delta
1773_at	0.0124282	up	1.48786	CHURC1-FNTB///FNTB	CHURC1-FNTB readthrough///farnesyltransferase, CAAX box, beta
217501_at	0.0125401	up	1.66555	CIAO1	cytosolic iron-sulfur assembly component 1
209571_at	0.00492961	down	-2.13592	CIR1	corepressor interacting with RBPJ, 1
1558759_s_at	0.00336231	up	2.68033	CLASP2	cytoplasmic linker associated protein 2
206164_at	0.001748	down	-1.9205	CLCA2	chloride channel accessory 2
214135_at	0.00666266	down	-1.64014	CLDN18	claudin 18
214598_at	0.00354213	down	-1.54277	CLDN8	claudin 8
1555213_a_at	0.00260751	down	-1.61786	CLEC7A	C-type lectin domain family 7, member A
1558924_s_at	0.0143273	up	2.45404	CLIP1	CAP-GLY domain containing linker protein 1
204084_s_at	0.00819322	up	1.57469	CLN5	ceroid-lipofuscinosis, neuronal 5
205518_s_at	0.00109809	up	2.32781	CMAHP	cytidine monophospho-N-acetylneuraminic acid hydroxylase, pseudogene
241065_x_at	0.00518848	up	2.11522	CMAS	cytidine monophosphate N-acetylneuraminic acid synthetase
224992_s_at	0.00978034	down	-3.50383	CMIP	c-Maf inducing protein
1555704_at	0.00513433	down	-1.8033	CMTM3	CKLF-like MARVEL transmembrane domain containing 3
1560754_at	0.00262041	up	1.9767	CMTM7	CKLF-like MARVEL transmembrane domain containing 7
214841_at	0.00587077	down	-1.51392	CNIH3	cornichon family AMPA receptor auxiliary protein 3
243051_at	0.009462	up	1.97592	CNIH4	cornichon family AMPA receptor auxiliary protein 4
204740_at	0.00629555	up	2.13483	CNKSR1	connector enhancer of kinase suppressor of Ras 1
227481_at	0.00241312	down	-1.53429	CNKSR3	CNKSR family member 3
218900_at	0.0130636	up	1.62152	CNNM4	cyclin and CBS domain divalent metal cation transport mediator 4
233019_at	0.0114463	up	3.54142	CNOT7	CCR4-NOT transcription complex subunit 7
228369_at	0.0141674	down	-1.58337	CNPY3	canopy FGF signaling regulator 3
211343_s_at	0.000364283	down	-2.14504	COL13A1	collagen, type XIII, alpha 1
202403_s_at	0.0104862	down	-1.83681	COL1A2	collagen, type I, alpha 2
215076_s_at	0.0152983	down	-1.59878	COL3A1	collagen, type III, alpha 1
223466_x_at	0.01125	down	-2.15573	COL4A3BP	collagen, type IV, alpha 3 (Goodpasture antigen) binding protein
230867_at	0.00839473	down	-1.92288	COL6A6	collagen, type VI, alpha 6
238701_x_at	7.66524e-05	down	-8.38645	COLCA1	colorectal cancer associated 1
236804_at	0.00296807	up	1.90714	COMT	catechol-O-methyltransferase
1559862_at	0.00252159	up	1.93834	COPA	coatomer protein complex subunit alpha
233308_at	0.00350945	up	2.49374	COPB1	coatomer protein complex subunit beta 1
213504_at	0.0136067	up	1.99738	COPS6	COP9 signalosome subunit 6
219997_s_at	0.00240865	up	1.94936	COPS7B	COP9 signalosome subunit 7B
1558346_at	0.00707314	up	2.30902	COX17	COX17 cytochrome c oxidase copper chaperone
206353_at	0.005122	down	-1.74147	COX6A2	cytochrome c oxidase subunit VIa polypeptide 2
205624_at	0.00740534	down	-3.36992	CPA3	carboxypeptidase A3 (mast cell)
219775_s_at	0.000676838	down	-1.49631	CPLX3	complexin 3
217557_s_at	0.0154564	down	-1.65806	CPM	carboxypeptidase M
225986_x_at	0.0135873	down	-2.06893	CPSF2	cleavage and polyadenylation specific factor 2
239206_at	0.0100805	up	1.82151	CR1L	complement component (3b/4b) receptor 1-like
225565_at	0.00315075	down	-1.7321	CREB1	cAMP responsive element binding protein 1
202160_at	0.00917654	down	-1.83057	CREBBP	CREB binding protein
209967_s_at	0.000616081	up	1.88187	CREM	cAMP responsive element modulator
1553399_a_at	0.000232572	down	-1.84121	CRHR1-IT1///MGC57346	CRHR1 intronic transcript 1///ADP-ribosylation factor pseudogene
206315_at	0.009749	down	-1.49256	CRLF1	cytokine receptor-like factor 1
210199_at	0.000836802	up	1.88355	CRYAA///LOC102724652	crystallin alpha A///alpha-crystallin A chain
210340_s_at	0.0152903	down	-2.30401	CSF2RA	colony stimulating factor 2 receptor, alpha, low-affinity (granulocyte-macrophage)
1556006_s_at	0.0129159	up	2.43919	CSNK1A1	casein kinase 1, alpha 1
205553_s_at	0.00402997	up	1.52636	CSRP3	cysteine and glycine-rich protein 3 (cardiac LIM protein)
204055_s_at	0.0027766	up	2.5101	CTAGE5	CTAGE family, member 5
232066_x_at	0.0149455	down	-2.38573	CTBP1-AS2	CTBP1 antisense RNA 2 (head to head)
231794_at	0.00055683	down	-1.48876	CTLA4	cytotoxic T-lymphocyte-associated protein 4
220815_at	0.00877629	down	-1.63682	CTNNA3	catenin (cadherin-associated protein), alpha 3
210042_s_at	0.00266743	down	-6.82602	CTSZ	cathepsin Z
1561500_at	0.00682306	down	-1.83145	CTU2	cytosolic thiouridylase subunit 2 homolog (S. pombe)
203917_at	0.00513345	down	-2.88476	CXADR	coxsackie virus and adenovirus receptor
209774_x_at	0.00107083	down	-3.75973	CXCL2	chemokine (C-X-C motif) ligand 2
202859_x_at	0.0151662	down	-8.64608	CXCL8	chemokine (C-X-C motif) ligand 8
1558176_at	0.0150055	up	4.37558	CYAT1///IGLC1///IGLC2///IGLC3///IGLC7///IGLJ3///IGLL5///IGLV1-44///IGLV3-25///IGLV4-3///IGLV7-43	immunoglobulin lambda light chain-like///immunoglobulin lambda constant 1 (Mcg marker)///immunoglobulin lambda constant 2 (Kern-Oz- marker)///immunoglobulin lambda constant 3 (Kern-Oz+ marker)///immunoglobulin lambda constant 7///immunoglobulin lambda joining 3///immunoglobulin lambda-like polypeptide 5///immunoglobulin lambda variable 1-44///immunoglobulin lambda variable 3-25///immunoglobulin l…
217558_at	0.0100348	down	-1.49003	CYP2C9	cytochrome P450, family 2, subfamily C, polypeptide 9
217468_at	0.0143607	down	-1.89846	CYP2D6	cytochrome P450, family 2, subfamily D, polypeptide 6
220562_at	0.000944938	down	-1.74882	CYP2W1	cytochrome P450, family 2, subfamily W, polypeptide 1
220331_at	0.00190423	down	-1.64685	CYP46A1	cytochrome P450, family 46, subfamily A, polypeptide 1
233942_at	0.014352	down	-1.52866	CYP51A1-AS1	CYP51A1 antisense RNA 1
229745_x_at	0.00168683	down	-1.87401	DACT3	dishevelled-binding antagonist of beta-catenin 3
201095_at	0.000853382	up	1.88965	DAP	death-associated protein
232516_x_at	0.000127928	down	-1.70738	DAP3	death associated protein 3
203891_s_at	0.000845967	down	-1.62205	DAPK3	death-associated protein kinase 3
205370_x_at	0.00338242	up	1.72068	DBT	dihydrolipoamide branched chain transacylase E2
219001_s_at	0.00621256	up	1.66644	DCAF10	DDB1 and CUL4 associated factor 10
224789_at	0.00891269	up	4.10574	DCAF12	DDB1 and CUL4 associated factor 12
1554558_at	0.00530091	down	-2.07534	DCAF5	DDB1 and CUL4 associated factor 5
236134_at	0.00430941	up	2.25254	DCAF7	DDB1 and CUL4 associated factor 7
221224_s_at	0.000218441	down	-2.00228	DCAKD	dephospho-CoA kinase domain containing
222233_s_at	0.0145455	up	2.90952	DCLRE1C	DNA cross-link repair 1C
235478_at	0.00814343	up	2.01526	DCLRE1C	DNA cross-link repair 1C
242927_at	0.0154699	up	1.70452	DCLRE1C	DNA cross-link repair 1C
242605_at	0.00176933	down	-1.82488	DCN///LOC101928584	decorin///uncharacterized LOC101928584
240556_at	0.00582489	down	-1.6347	DCN///LOC101928584	decorin///uncharacterized LOC101928584
216513_at	0.000132012	down	-1.51173	DCT	dopachrome tautomerase
239648_at	0.000186805	up	1.90434	DCUN1D3	DCN1, defective in cullin neddylation 1, domain containing 3
214583_at	0.000544296	up	2.83652	DDI2	DNA-damage inducible 1 homolog 2
230180_at	0.00110696	up	2.12975	DDX17	DEAD (Asp-Glu-Ala-Asp) box helicase 17
213998_s_at	0.0146517	up	2.06831	DDX17	DEAD (Asp-Glu-Ala-Asp) box helicase 17
225428_s_at	5.73227e-05	down	-1.8808	DDX54	DEAD (Asp-Glu-Ala-Asp) box polypeptide 54
1564164_at	0.00323052	up	2.78595	DENND1B	DENN/MADD domain containing 1B
238787_at	0.0028923	up	2.6674	DENND1B	DENN/MADD domain containing 1B
238982_at	0.00191735	up	2.10501	DENR	density-regulated protein
229721_x_at	0.00798803	up	2.04585	DERL3	derlin 3
202222_s_at	0.00857261	down	-1.48688	DES	desmin
241748_x_at	0.00533369	down	-2.39086	DGCR14	DiGeorge syndrome critical region gene 14
224153_s_at	0.00810015	down	-2.78279	DHRS4-AS1
213868_s_at	0.00448435	down	-1.70589	DHRS7	dehydrogenase/reductase (SDR family) member 7
244784_at	0.000833191	up	2.55641	DHX57	DEAH (Asp-Glu-Ala-Asp/His) box polypeptide 57
212888_at	0.0133368	down	-1.75812	DICER1	dicer 1, ribonuclease type III
229227_at	0.0133367	down	-1.5597	DICER1-AS1	DICER1 antisense RNA 1
217219_at	0.000115724	down	-1.61673	DKFZP434A062	uncharacterized LOC26102
216596_at	0.00889275	down	-1.50866	DKFZP434L187	uncharacterized LOC26082
1569600_at	0.00507366	up	3.2042	DLEU2	deleted in lymphocytic leukemia 2 (non-protein coding)
1556820_a_at	0.00952138	up	2.42454	DLEU2	deleted in lymphocytic leukemia 2 (non-protein coding)
216870_x_at	0.0119141	up	1.69345	DLEU2	deleted in lymphocytic leukemia 2 (non-protein coding)
210750_s_at	0.00363601	up	1.75275	DLGAP1	discs, large (Drosophila) homolog-associated protein 1
1564421_at	0.00261048	down	-1.55047	DLGAP2-AS1	DLGAP2 antisense RNA 1
235600_at	0.00283346	down	-1.70788	DLK1	delta-like 1 homolog (Drosophila)
215685_s_at	0.0136834	down	-1.59429	DLX2	distal-less homeobox 2
37996_s_at	0.0141221	up	1.507	DMPK	dystrophia myotonica-protein kinase
204505_s_at	0.00240383	up	5.58037	DMTN	dematin actin binding protein
241472_at	0.00956005	up	2.8386	DMXL1	Dmx-like 1
215173_at	0.00490919	down	-2.19543	DNAAF1	dynein, axonemal, assembly factor 1
228112_at	0.0119164	down	-1.89772	DNAH1	dynein, axonemal, heavy chain 1
220725_x_at	0.000100565	down	-6.90288	DNAH3	dynein, axonemal, heavy chain 3
1552957_at	0.00657614	down	-1.61372	DNAH6	dynein, axonemal, heavy chain 6
233052_at	0.00714593	down	-1.6555	DNAH8	dynein, axonemal, heavy chain 8
223420_at	0.0107735	up	1.51409	DNAJC14	DnaJ (Hsp40) homolog, subfamily C, member 14
223504_at	0.000476949	up	4.14243	DNAJC27	DnaJ (Hsp40) homolog, subfamily C, member 27
223958_s_at	0.0144176	down	-1.81727	DNAL1	dynein, axonemal, light chain 1
57739_at	0.0115656	up	1.61558	DND1	DND microRNA-mediated repression inhibitor 1
218457_s_at	0.00413663	up	1.52163	DNMT3A	DNA (cytosine-5-)-methyltransferase 3 alpha
232930_at	0.00116713	down	-1.69655	DOCK1	dedicator of cytokinesis 1
203187_at	0.00808278	down	-1.59614	DOCK1	dedicator of cytokinesis 1
213160_at	0.0136513	down	-1.53212	DOCK2	dedicator of cytokinesis 2
240633_at	0.00988973	up	2.28892	DOK7	docking protein 7
204488_at	7.86887e-05	up	1.63444	DOLK	dolichol kinase
219452_at	8.03687e-05	down	-1.75052	DPEP2	dipeptidase 2
209391_at	0.00709745	up	2.24982	DPM2	dolichyl-phosphate mannosyltransferase polypeptide 2, regulatory subunit
1570355_a_at	0.00212401	down	-2.32066	DPY19L1	dpy-19-like 1 (C. elegans)
1556613_s_at	0.00449921	down	-1.68197	DPY19L4	dpy-19-like 4 (C. elegans)
200762_at	0.00647413	down	-2.18714	DPYSL2	dihydropyrimidinase-like 2
216652_s_at	0.0131108	down	-1.81835	DR1	down-regulator of transcription 1
209188_x_at	0.00369417	down	-1.61932	DR1	down-regulator of transcription 1
207654_x_at	0.00997763	down	-1.52416	DR1	down-regulator of transcription 1
1558868_a_at	0.0138394	down	-2.22397	DSE	dermatan sulfate epimerase
1556834_at	0.0143603	down	-1.60169	DSG2-AS1	DSG2 antisense RNA 1
215016_x_at	0.00051007	down	-2.76312	DST	dystonin
212254_s_at	0.00090205	down	-2.24663	DST	dystonin
221563_at	0.00204233	up	1.80668	DUSP10	dual specificity phosphatase 10
1555399_a_at	0.0053957	down	-1.87004	DUSP16	dual specificity phosphatase 16
218845_at	0.00674345	down	-1.69001	DUSP22	dual specificity phosphatase 22
214793_at	0.00340728	up	1.63907	DUSP7	dual specificity phosphatase 7
238594_x_at	0.00943012	up	2.37272	DUSP8	dual specificity phosphatase 8
219469_at	0.000976511	down	-1.85927	DYNC2H1	dynein, cytoplasmic 2, heavy chain 1
239308_at	0.00420482	down	-1.65774	DYRK1A	dual specificity tyrosine-(Y)-phosphorylation regulated kinase 1A
211079_s_at	0.00736012	down	-1.61006	DYRK1A	dual specificity tyrosine-(Y)-phosphorylation regulated kinase 1A
203693_s_at	0.00767458	down	-1.60695	E2F3	E2F transcription factor 3
202248_at	0.0133101	up	1.62683	E2F4	E2F transcription factor 4, p107/p130-binding
233850_s_at	0.000507107	down	-2.38607	EBF4	early B-cell factor 4
219906_at	0.0101723	up	1.62373	EBLN2	endogenous Bornavirus-like nucleoprotein 2
223088_x_at	0.00745485	down	-2.21651	ECHDC1	ethylmalonyl-CoA decarboxylase 1
233124_s_at	0.00778831	down	-1.95468	ECHDC1	ethylmalonyl-CoA decarboxylase 1
206217_at	0.0101239	down	-1.98013	EDA	ectodysplasin A
214395_x_at	0.00128079	down	-3.13254	EEF1D	eukaryotic translation elongation factor 1 delta (guanine nucleotide exchange protein)
1559022_at	0.000345674	up	3.64153	EFCAB14///LOC105378698	EF-hand calcium binding domain 14///uncharacterized LOC105378698
1559023_a_at	0.00321259	up	2.12725	EFCAB14///LOC105378698	EF-hand calcium binding domain 14///uncharacterized LOC105378698
220006_at	0.00507618	down	-1.53383	EFCC1	EF-hand and coiled-coil domain containing 1
202668_at	0.00151904	down	-2.28187	EFNB2	ephrin-B2
222221_x_at	0.00534	down	-2.30938	EHD1	EH domain containing 1
209536_s_at	0.00542301	up	2.49095	EHD4	EH domain containing 4
1556608_a_at	0.0113118	up	1.76086	EHD4	EH domain containing 4
217735_s_at	0.000255578	up	1.57903	EIF2AK1	eukaryotic translation initiation factor 2-alpha kinase 1
236605_at	0.0129585	up	2.05028	EIF3K	eukaryotic translation initiation factor 3, subunit K
215190_at	0.00909717	up	2.74638	EIF3M	eukaryotic translation initiation factor 3, subunit M
213570_at	0.0109985	up	1.90781	EIF4E2	eukaryotic translation initiation factor 4E family member 2
217607_x_at	0.000218487	down	-1.77147	EIF4G2	eukaryotic translation initiation factor 4 gamma, 2
208427_s_at	0.00671919	down	-1.66039	ELAVL2	ELAV like neuron-specific RNA binding protein 2
214446_at	0.0133244	up	2.12809	ELL2	elongation factor, RNA polymerase II, 2
213712_at	0.00139747	down	-1.55569	ELOVL2	ELOVL fatty acid elongase 2
208788_at	0.00149274	down	-1.67119	ELOVL5	ELOVL fatty acid elongase 5
229864_at	0.00841349	up	1.52713	ELP6	elongator acetyltransferase complex subunit 6
1556186_s_at	0.00722563	up	1.79929	EMC1	ER membrane protein complex subunit 1
212395_s_at	0.00563745	down	-1.58612	EMC1	ER membrane protein complex subunit 1
215250_at	0.0103987	up	2.28313	EMC3	ER membrane protein complex subunit 3
204399_s_at	0.00450323	down	-1.7101	EML2	echinoderm microtubule associated protein like 2
232587_at	0.00225618	up	1.90292	EML4	echinoderm microtubule associated protein like 4
242847_at	0.0137852	down	-1.58518	EMSY	EMSY BRCA2-interacting transcriptional repressor
227668_at	0.010287	down	-1.6426	ENTHD2	ENTH domain containing 2
236737_at	0.00437697	down	-1.51418	ENTHD2	ENTH domain containing 2
207372_s_at	5.02215e-05	down	-2.19123	ENTPD2	ectonucleoside triphosphate diphosphohydrolase 2
218482_at	0.0062194	down	-3.11197	ENY2	enhancer of yellow 2 homolog (Drosophila)
213579_s_at	0.0106924	down	-1.55678	EP300	E1A binding protein p300
220874_at	0.00206918	down	-4.68626	EPB41	erythrocyte membrane protein band 4.1
201718_s_at	0.0128889	down	-1.5741	EPB41L2	erythrocyte membrane protein band 4.1-like 2
210746_s_at	0.00423216	up	18.7324	EPB42	erythrocyte membrane protein band 4.2
223875_s_at	4.67562e-05	down	-3.38399	EPC1	enhancer of polycomb homolog 1 (Drosophila)
232030_at	0.00290983	up	3.31395	EPG5	ectopic P-granules autophagy protein 5 homolog (C. elegans)
216837_at	0.0131036	down	-1.6329	EPHA5	EPH receptor A5
206318_at	0.00678429	down	-3.80911	EPPIN	epididymal peptidase inhibitor
218778_x_at	0.0079053	down	-1.54281	EPS8L1	EPS8-like 1
214053_at	0.0067956	down	-2.13404	ERBB4	erb-b2 receptor tyrosine kinase 4
215606_s_at	0.00735726	up	2.03357	ERC1	ELKS/RAB6-interacting/CAST family member 1
232801_at	4.43934e-05	up	1.72988	ERCC6L2	excision repair cross-complementation group 6-like 2
232287_at	0.00292461	up	1.65996	ERCC6-PGBD3///PGBD3	ERCC6-PGBD3 readthrough///piggyBac transposable element derived 3
213541_s_at	0.0130289	down	-1.95009	ERG	v-ets avian erythroblastosis virus E26 oncogene homolog
224576_at	0.00106919	down	-4.23689	ERGIC1	endoplasmic reticulum-golgi intermediate compartment 1
223847_s_at	0.0118647	down	-1.76832	ERGIC1	endoplasmic reticulum-golgi intermediate compartment 1
240172_at	0.00610941	up	2.60067	ERGIC2	ERGIC and golgi 2
221542_s_at	0.00205223	up	2.2766	ERLIN2	ER lipid raft associated 2
221543_s_at	0.00359726	up	2.14524	ERLIN2	ER lipid raft associated 2
220012_at	0.00230646	up	2.66916	ERO1B	endoplasmic reticulum oxidoreductase beta
242140_at	0.00212359	up	2.84866	ERVK3-1///LOC105372481	endogenous retrovirus group K3, member 1///uncharacterized LOC105372481
242139_s_at	0.0116726	up	1.88612	ERVK3-1///LOC105372481	endogenous retrovirus group K3, member 1///uncharacterized LOC105372481
228162_at	0.0138807	up	1.54751	ESD	esterase D
223549_s_at	0.00750051	up	2.72376	ESPN	espin
219422_at	0.00572243	down	-1.49496	ESPN	espin
217190_x_at	0.000231521	down	-3.20457	ESR1	estrogen receptor 1
242059_at	0.00493398	up	3.02005	ETNK1	ethanolamine kinase 1
219567_s_at	0.00169435	up	1.70869	EXO5	exonuclease 5
228847_at	0.00749664	down	-1.62364	EXOC3	exocyst complex component 3
205521_at	0.0144797	up	1.74725	EXOG	endo/exonuclease (5'-3'), endonuclease G-like
1559044_at	7.91882e-06	up	3.62367	EXOSC1	exosome component 1
214816_x_at	0.0105635	down	-1.74536	FAAP24	Fanconi anemia core complex associated protein 24
208964_s_at	0.000386839	up	1.81027	FADS1	fatty acid desaturase 1
227960_s_at	0.0148975	up	2.5429	FAHD1	fumarylacetoacetate hydrolase domain containing 1
226568_at	0.0151615	up	1.92396	FAM102B	family with sequence similarity 102, member B
225210_s_at	0.00416685	up	1.53329	FAM103A1	family with sequence similarity 103, member A1
220575_at	0.00345333	up	2.14874	FAM106A	family with sequence similarity 106, member A
1557128_at	0.00234644	up	1.60528	FAM111B	family with sequence similarity 111, member B
1555947_at	0.00411216	up	1.82872	FAM120A	family with sequence similarity 120A
1559711_at	0.000819992	down	-1.58168	FAM120A	family with sequence similarity 120A
1552323_s_at	0.0120437	up	2.07362	FAM122C	family with sequence similarity 122C
243292_at	0.00124635	down	-2.06613	FAM132A	family with sequence similarity 132, member A
221983_at	0.0117979	up	1.75909	FAM134A	family with sequence similarity 134, member A
221984_s_at	0.0141483	up	1.735	FAM134A	family with sequence similarity 134, member A
218037_at	0.013698	up	1.59572	FAM134A	family with sequence similarity 134, member A
36612_at	0.0034032	up	1.73279	FAM168A	family with sequence similarity 168, member A
216053_x_at	0.00317156	down	-2.35953	FAM182A///FAM182B	family with sequence similarity 182, member A///family with sequence similarity 182, member B
215487_x_at	0.00211457	down	-2.07687	FAM182B	family with sequence similarity 182, member B
225861_at	0.00595782	up	2.11364	FAM195A///LOC100287175	family with sequence similarity 195, member A///uncharacterized LOC100287175
232124_at	0.00381183	down	-2.2733	FAM198A	family with sequence similarity 198, member A
227466_at	0.00205147	down	-2.01827	FAM200B	family with sequence similarity 200, member B
1569008_at	0.0115993	down	-1.63997	FAM201B///LOC105376060	family with sequence similarity 201, member B///uncharacterized LOC105376060
244165_at	0.00768923	up	3.59846	FAM208B	family with sequence similarity 208, member B
224690_at	0.0129686	up	4.31326	FAM210B	family with sequence similarity 210, member B
235942_at	0.0139706	down	-1.51587	FAM224A///FAM224B	family with sequence similarity 224, member A (non-protein coding)///family with sequence similarity 224, member B (non-protein coding)
235186_at	0.00446329	down	-2.0731	FAM231D///LOC388692	family with sequence similarity 231, member D///uncharacterized LOC388692
1553590_at	0.0107867	down	-1.51476	FAM27E2///FAM27E3	family with sequence similarity 27, member E2///family with sequence similarity 27, member E3
226811_at	0.0147473	up	5.01803	FAM46C	family with sequence similarity 46, member C
1569139_s_at	0.0143131	up	1.54644	FAM53A	family with sequence similarity 53, member A
227781_x_at	0.0135047	down	-1.81989	FAM57B	family with sequence similarity 57, member B
221591_s_at	0.0107976	up	1.64991	FAM64A	family with sequence similarity 64, member A
227654_at	0.00819578	up	1.52561	FAM65C	family with sequence similarity 65, member C
65585_at	0.00428649	up	1.97681	FAM86B1///FAM86B2///FAM86C1///FAM86DP///FAM86FP///FAM86KP	family with sequence similarity 86, member B1///family with sequence similarity 86, member B2///family with sequence similarity 86, member C1///family with sequence similarity 86, member D, pseudogene///family with sequence similarity 86, member A pseudogene///family with sequence similarity 86, member K, pseudogene
1562903_at	0.00162453	up	3.35688	FAM86B3P	family with sequence similarity 86, member A pseudogene
227951_s_at	0.00150884	up	1.847	FAM98C	family with sequence similarity 98, member C
205189_s_at	0.000486985	up	1.61619	FANCC	Fanconi anemia complementation group C
242857_at	0.00369865	up	1.58479	FARP2	FERM, ARH/RhoGEF and pleckstrin domain protein 2
236029_at	0.0136754	down	-1.91035	FAT3	FAT atypical cadherin 3
240117_at	0.00168751	up	1.63449	FBN3	fibrillin 3
239223_s_at	0.000984146	up	2.56475	FBXL20	F-box and leucine-rich repeat protein 20
239224_at	0.00706609	up	1.75801	FBXL20	F-box and leucine-rich repeat protein 20
238686_at	0.00699481	up	1.63681	FBXO3	F-box protein 3
219608_s_at	0.0141816	down	-1.82602	FBXO38	F-box protein 38
222861_x_at	0.00117633	down	-1.86609	FBXO44	F-box protein 44
223517_at	0.0104	down	-1.49398	FBXO44	F-box protein 44
205310_at	0.0108794	up	1.9571	FBXO46	F-box protein 46
1554423_a_at	0.00136951	up	4.33837	FBXO7	F-box protein 7
201178_at	0.00260593	up	3.40797	FBXO7	F-box protein 7
238472_at	0.0102617	up	2.30925	FBXO9	F-box protein 9
209456_s_at	0.000430551	down	-2.1675	FBXW11	F-box and WD repeat domain containing 11
215600_x_at	0.0128676	down	-1.57791	FBXW12	F-box and WD repeat domain containing 12
211734_s_at	0.0114215	down	-5.64314	FCER1A	Fc fragment of IgE, high affinity I, receptor for; alpha polypeptide
207813_s_at	0.00869011	up	1.75038	FDXR	ferredoxin reductase
230853_at	0.0131138	up	1.58767	FEM1A	fem-1 homolog a (C. elegans)
205782_at	0.00269313	down	-2.19502	FGF7	fibroblast growth factor 7
210973_s_at	0.00052909	down	-2.07057	FGFR1	fibroblast growth factor receptor 1
208228_s_at	0.0129541	down	-1.5051	FGFR2	fibroblast growth factor receptor 2
1558791_at	0.00491404	up	1.56095	FIRRE	firre intergenic repeating RNA element
232186_at	0.0122641	down	-1.87837	FITM2	fat storage-inducing transmembrane protein 2
224288_x_at	0.0147364	down	-3.25006	FKSG52
224284_x_at	0.00785466	down	-2.80346	FKSG52
208120_x_at	0.00927441	down	-2.17318	FKSG52
215645_at	0.0131893	down	-1.52583	FLCN	folliculin
205511_at	0.00023481	up	3.39989	FLJ10038///GABPB1	uncharacterized protein FLJ10038///GA binding protein transcription factor, beta subunit 1
228832_at	0.00725932	down	-1.53159	FLJ20021	uncharacterized LOC90024
220401_at	0.00278917	up	2.01382	FLJ21369	uncharacterized protein FLJ21369
231313_at	0.00169858	up	1.80839	FLJ27354	uncharacterized LOC400761
239400_at	0.00385293	up	2.10798	FLJ45513	uncharacterized LOC729220
200859_x_at	0.00849711	down	-1.9824	FLNA	filamin A, alpha
214752_x_at	0.0154468	down	-1.97715	FLNA	filamin A, alpha
232809_s_at	0.00261481	up	1.80055	FLT1	fms-related tyrosine kinase 1
223950_s_at	0.00981207	up	2.1358	FLYWCH1	FLYWCH-type zinc finger 1
214702_at	0.00348601	down	-1.53936	FN1	fibronectin 1
1568865_at	0.000466761	up	2.57546	FNTB	farnesyltransferase, CAAX box, beta
217487_x_at	0.00045172	down	-3.15052	FOLH1///FOLH1B	folate hydrolase (prostate-specific membrane antigen) 1///folate hydrolase 1B
229619_at	0.0126247	down	-1.81023	FOLR2	folate receptor 2 (fetal)
208513_at	0.0017774	up	1.62319	FOXB1	forkhead box B1
230342_at	0.00293058	up	1.74564	FOXK1	forkhead box K1
239657_x_at	0.0031387	down	-2.28844	FOXO6	forkhead box O6
221333_at	0.00438158	down	-2.14103	FOXP3	forkhead box P3
243689_s_at	6.103e-05	down	-9.45752	FRG1BP	FSHD region gene 1 family member B, pseudogene
242249_at	0.0103653	down	-1.97464	FRG1EP	FSHD region gene 1 family member E, pseudogene
234830_at	0.004474	down	-1.79698	FRG2EP	FSHD region gene 2 family, member E, pseudogene
225167_at	0.0123289	up	2.8362	FRMD4A	FERM domain containing 4A
1555904_at	0.000186143	down	-1.74529	FRY	FRY microtubule binding protein
242807_at	0.00609305	down	-1.6448	FSD1L	fibronectin type III and SPRY domain containing 1-like
241030_at	0.00106412	down	-1.52043	FSIP1	fibrous sheath interacting protein 1
230744_at	0.0139322	down	-1.66216	FSTL1	follistatin like 1
223702_x_at	0.00996023	down	-1.49116	FTCD	formimidoyltransferase cyclodeaminase
214094_at	0.000872454	down	-1.64874	FUBP1	far upstream element (FUSE) binding protein 1
239193_at	0.000949085	up	4.83074	FUBP3	far upstream element (FUSE) binding protein 3
1565717_s_at	0.00651299	down	-2.67584	FUS	FUS RNA binding protein
221187_s_at	7.37209e-05	down	-1.91735	FUZ	fuzzy planar cell polarity protein
243351_at	0.00369904	down	-2.83743	FZD10-AS1	FZD10 antisense RNA 1 (head to head)
1557350_at	0.00575842	up	2.2868	G3BP1	GTPase activating protein (SH3 domain) binding protein 1
202275_at	0.00919648	down	-1.73138	G6PD	glucose-6-phosphate dehydrogenase
207112_s_at	0.00795148	down	-1.60485	GAB1	GRB2-associated binding protein 1
211458_s_at	0.00411394	down	-3.20045	GABARAPL1///GABARAPL3	GABA(A) receptor-associated protein like 1///GABA(A) receptors associated protein like 3, pseudogene
1552943_at	0.00625748	down	-1.58108	GABRG1	gamma-aminobutyric acid (GABA) A receptor, gamma 1
207086_x_at	0.00689879	down	-1.69648	GAGE1///GAGE12B///GAGE12C///GAGE12D///GAGE12E///GAGE12F///GAGE12G///GAGE12H///GAGE12I///GAGE12J///GAGE13///GAGE2A///GAGE2B///GAGE2C///GAGE2D///GAGE2E///GAGE4///GAGE5///GAGE6///GAGE7///GAGE8	G antigen 1///G antigen 12B///G antigen 12C///G antigen 12D///G antigen 12E///G antigen 12F///G antigen 12G///G antigen 12H///G antigen 12I///G antigen 12J///G antigen 13///G antigen 2A///G antigen 2B///G antigen 2C///G antigen 2D///G antigen 2E///G antigen 4///G antigen 5///G antigen 6///G antigen 7///G antigen 8
207739_s_at	0.00621144	down	-2.22944	GAGE1///GAGE12D///GAGE12F///GAGE12G///GAGE12I///GAGE12J///GAGE13///GAGE2A///GAGE2B///GAGE2C///GAGE2D///GAGE2E///GAGE3///GAGE4///GAGE5///GAGE6///GAGE7///GAGE8	G antigen 1///G antigen 12D///G antigen 12F///G antigen 12G///G antigen 12I///G antigen 12J///G antigen 13///G antigen 2A///G antigen 2B///G antigen 2C///G antigen 2D///G antigen 2E///G antigen 3///G antigen 4///G antigen 5///G antigen 6///G antigen 7///G antigen 8
206640_x_at	0.00431818	down	-1.70357	GAGE12B///GAGE12C///GAGE12D///GAGE12E///GAGE12F///GAGE12G///GAGE12H///GAGE12I///GAGE2A///GAGE2C///GAGE2D///GAGE2E///GAGE4///GAGE5///GAGE6///GAGE7///GAGE8	G antigen 12B///G antigen 12C///G antigen 12D///G antigen 12E///G antigen 12F///G antigen 12G///G antigen 12H///G antigen 12I///G antigen 2A///G antigen 2C///G antigen 2D///G antigen 2E///G antigen 4///G antigen 5///G antigen 6///G antigen 7///G antigen 8
1553046_s_at	0.0142737	up	1.50096	GAL3ST2	galactose-3-O-sulfotransferase 2
216411_s_at	0.00928907	up	1.68941	GALK2	galactokinase 2
222587_s_at	0.00307858	up	2.612	GALNT7	polypeptide N-acetylgalactosaminyltransferase 7
205616_at	0.0111315	down	-1.79331	GALNT8///KCNA6	polypeptide N-acetylgalactosaminyltransferase 8///potassium channel, voltage gated shaker related subfamily A, member 6
236077_at	0.0154149	up	1.75366	GANC	glucosidase, alpha; neutral C
236969_at	0.00751528	up	2.61294	GART	phosphoribosylglycinamide formyltransferase, phosphoribosylglycinamide synthetase, phosphoribosylaminoimidazole synthetase
216990_at	0.00652548	down	-1.48965	GART	phosphoribosylglycinamide formyltransferase, phosphoribosylglycinamide synthetase, phosphoribosylaminoimidazole synthetase
1556936_at	0.00105565	down	-2.1844	GAS1RR	GAS1 adjacent regulatory RNA
1555590_a_at	0.00828603	up	1.77891	GATA1	GATA binding protein 1 (globin transcription factor 1)
230855_at	0.00560991	down	-1.53107	GATA4	GATA binding protein 4
236118_at	0.0116011	down	-1.50402	GATA6-AS1	GATA6 antisense RNA 1 (head to head)
216733_s_at	0.00989943	down	-1.73704	GATM	glycine amidinotransferase (L-arginine:glycine amidinotransferase)
243306_s_at	0.00186673	down	-1.7328	GCC1	GRIP and coiled-coil domain containing 1
230120_s_at	0.000167654	up	3.17605	GCC2-AS1///LOC105373540///PLGLB1///PLGLB2	GCC2 antisense RNA 1///uncharacterized LOC105373540///plasminogen-like B1///plasminogen-like B2
229868_s_at	0.012909	down	-2.32544	GDF15	growth differentiation factor 15
1555606_a_at	0.0073771	down	-1.57934	GDPD1	glycerophosphodiester phosphodiesterase domain containing 1
204660_at	0.00229449	down	-2.18223	GFER	growth factor, augmenter of liver regeneration
234868_s_at	0.00258575	down	-1.58973	GFRA4	GDNF family receptor alpha 4
1554670_at	0.0142517	up	1.6543	GGA1	golgi-associated, gamma adaptin ear containing, ARF binding protein 1
213705_at	0.00584588	up	2.21522	GGCX	gamma-glutamyl carboxylase
244695_at	0.0105643	up	1.96756	GHRLOS	ghrelin opposite strand/antisense RNA
220058_at	0.0011947	up	2.14429	GID4	GID complex subunit 4 homolog
1560133_at	0.00643894	up	3.05744	GIGYF2	GRB10 interacting GYF protein 2
1554356_at	0.0138863	up	2.0107	GINS4	GINS complex subunit 4 (Sld5 homolog)
236548_at	0.00109941	down	-1.69073	GIPC2	GIPC PDZ domain containing family, member 2
207966_s_at	0.00731998	down	-1.79944	GLG1	golgi glycoprotein 1
226142_at	0.00900383	down	-2.0515	GLIPR1	GLI pathogenesis-related 1
229435_at	0.0014622	down	-1.70215	GLIS3	GLIS family zinc finger 3
1558692_at	0.00135421	up	1.86422	GLMP	glycosylated lysosomal membrane protein
221932_s_at	0.0123314	up	2.9058	GLRX5	glutaredoxin 5
223080_at	0.0119271	up	2.71564	GLS	glutaminase
218506_x_at	0.0149364	up	1.63411	GLYR1	glyoxylate reductase 1 homolog (Arabidopsis)
204875_s_at	0.00881874	up	3.10168	GMDS	GDP-mannose 4,6-dehydratase
232335_at	0.00924946	down	-1.56685	GMDS-AS1	GMDS antisense RNA 1 (head to head)
204220_at	0.0041417	down	-4.52755	GMFG	glia maturation factor, gamma
224681_at	0.00277548	up	2.13327	GNA12	guanine nucleotide binding protein (G protein) alpha 12
224761_at	0.0108627	down	-1.52197	GNA13	guanine nucleotide binding protein (G protein), alpha 13
1563171_at	0.00920364	down	-2.04498	GNA14-AS1	GNA14 antisense RNA 1
229274_at	0.00156175	up	6.98035	GNAS	GNAS complex locus
214157_at	0.00128759	up	6.09289	GNAS	GNAS complex locus
217058_at	0.00156391	down	-2.08041	GNAS	GNAS complex locus
203307_at	0.0150295	down	-1.63455	GNL1	guanine nucleotide binding protein-like 1
205010_at	0.0133306	down	-2.19358	GNL3L	guanine nucleotide binding protein-like 3 (nucleolar)-like
207987_s_at	0.00989599	up	2.32977	GNRH1	gonadotropin releasing hormone 1
1553067_a_at	0.0116393	up	1.98323	GNRHR2	gonadotropin releasing hormone receptor 2, pseudogene
234715_at	0.00114454	down	-1.78669	GOLGA2P2Y///GOLGA2P3Y	golgin A2 pseudogene 2, Y-linked///golgin A2 pseudogene 3, Y-linked
1558248_at	0.013423	up	1.63344	GOLM1	golgi membrane protein 1
213206_at	0.00121857	up	1.76159	GOSR2	golgi SNAP receptor complex member 2
229520_s_at	0.0048497	up	2.34654	GPATCH2L	G-patch domain containing 2 like
221733_s_at	0.00925977	down	-1.53185	GPATCH4	G-patch domain containing 4
217877_s_at	0.0153404	down	-1.62097	GPBP1L1	GC-rich promoter binding protein 1-like 1
211979_at	0.00207494	down	-1.82962	GPR107	G protein-coupled receptor 107
228770_at	0.0125361	up	3.43626	GPR146	G protein-coupled receptor 146
239533_at	0.0106356	up	3.63415	GPR155	G protein-coupled receptor 155
232912_at	0.00232857	up	1.96984	GPR180	G protein-coupled receptor 180
215070_x_at	0.0102225	up	1.58912	GPR21///RABGAP1	G protein-coupled receptor 21///RAB GTPase activating protein 1
214613_at	0.00555181	down	-2.03827	GPR3	G protein-coupled receptor 3
229104_s_at	0.00336447	down	-1.87717	GPR39	G protein-coupled receptor 39
221313_at	0.0127119	down	-1.56312	GPR52	G protein-coupled receptor 52
234303_s_at	0.000331958	down	-1.65928	GPR85	G protein-coupled receptor 85
229922_at	0.00286791	down	-1.53407	GPRIN1	G protein regulated inducer of neurite outgrowth 1
210782_x_at	0.00337619	down	-1.64202	GRIN1	glutamate receptor, ionotropic, N-methyl D-aspartate 1
210981_s_at	0.00379804	up	1.5194	GRK6	G protein-coupled receptor kinase 6
222150_s_at	0.0102599	down	-1.54042	GSAP	gamma-secretase activating protein
227958_s_at	0.0135309	up	1.84286	GSN	gelsolin
201912_s_at	0.00170837	up	8.42198	GSPT1	G1 to S phase transition 1
215438_x_at	0.002962	up	4.26963	GSPT1	G1 to S phase transition 1
205770_at	0.00651309	up	1.53715	GSR	glutathione reductase
222102_at	0.00157285	down	-1.49459	GSTA3	glutathione S-transferase alpha 3
219770_at	0.00582879	down	-1.61535	GTDC1	glycosyltransferase like domain containing 1
236457_at	0.00245503	down	-1.54511	GTDC1	glycosyltransferase like domain containing 1
208066_s_at	0.00525043	down	-1.98024	GTF2B	general transcription factor IIB
1555439_at	0.00534304	up	1.89678	GTF3C3	general transcription factor IIIC subunit 3
239773_at	0.00121756	down	-2.34158	GTPBP10///LOC101927446	GTP-binding protein 10 (putative)///uncharacterized LOC101927446
218884_s_at	0.0122594	up	1.67585	GUF1	GUF1 homolog, GTPase
200075_s_at	0.000410381	up	2.21056	GUK1	guanylate kinase 1
230125_at	0.000853821	down	-1.62304	GUSB	glucuronidase, beta
1558640_a_at	0.011672	down	-2.58224	GUSBP1	glucuronidase, beta pseudogene 1
215816_at	0.0011985	down	-2.17224	GUSBP11	glucuronidase, beta pseudogene 11
1562364_at	0.00287357	up	3.61883	GVINP1	GTPase, very large interferon inducible pseudogene 1
205837_s_at	0.0117133	up	1.6478	GYPA	glycophorin A (MNS blood group)
214407_x_at	0.00992748	up	3.7397	GYPB	glycophorin B (MNS blood group)
202947_s_at	0.0117798	up	3.28183	GYPC	glycophorin C (Gerbich blood group)
224646_x_at	0.00530058	down	-2.06586	H19///LOC102724852	H19, imprinted maternally expressed transcript (non-protein coding)///uncharacterized LOC102724852
213344_s_at	0.0109096	up	1.71539	H2AFX	H2A histone family, member X
226840_at	0.00238951	up	3.09548	H2AFY	H2A histone family, member Y
216875_x_at	0.00531109	down	-2.30213	HAB1	B1 for mucin
206834_at	0.000945793	up	60.2202	HBD///HBD	hypophosphatemic bone disease///hemoglobin, delta
205919_at	0.0053098	up	2.37792	HBE1	hemoglobin, epsilon 1
204848_x_at	0.00857499	up	21.0235	HBG1///HBG2	hemoglobin, gamma A///hemoglobin, gamma G
204419_x_at	0.0107087	up	25.3149	HBG2	hemoglobin, gamma G
240336_at	0.000256471	up	34.7375	HBM	hemoglobin, mu
207361_at	0.00913521	up	1.60502	HBP1	HMG-box transcription factor 1
220807_at	0.00188393	up	10.2337	HBQ1	hemoglobin, theta 1
206647_at	0.00733414	up	4.75363	HBZ	hemoglobin, zeta
45714_at	0.0126364	up	1.90751	HCFC1R1	host cell factor C1 regulator 1 (XPO1 dependent)
235788_at	0.00650407	up	2.2856	HCG18	HLA complex group 18 (non-protein coding)
225577_at	0.0033903	up	1.65337	HCG18	HLA complex group 18 (non-protein coding)
223640_at	0.00391317	up	1.85267	HCST	hematopoietic cell signal transducer
232870_at	0.00620826	down	-1.81481	HDAC10	histone deacetylase 10
234393_at	0.015277	up	1.52876	HDAC9	histone deacetylase 9
207067_s_at	0.0114689	down	-2.53442	HDC	histidine decarboxylase
200896_x_at	0.0108195	up	1.58077	HDGF	hepatoma-derived growth factor
218991_at	0.000935022	down	-1.59426	HEATR6	HEAT repeat containing 6
203430_at	0.00896359	down	-1.61891	HEBP2	heme binding protein 2
233075_at	0.00569515	down	-3.47045	HERC2P7	hect domain and RLD 2 pseudogene 7
243511_at	0.00353767	up	1.63377	HEXA	hexosaminidase A (alpha polypeptide)
44783_s_at	0.00382424	down	-2.79936	HEY1	hes-related family bHLH transcription factor with YRPW motif 1
219743_at	9.30262e-05	down	-3.62122	HEY2	hes-related family bHLH transcription factor with YRPW motif 2
1564285_at	0.00371199	down	-1.82038	HFM1	HFM1, ATP-dependent DNA helicase homolog
228697_at	0.00592621	down	-24.5556	HINT3	histidine triad nucleotide binding protein 3
226533_at	0.000951929	down	-1.82883	HINT3	histidine triad nucleotide binding protein 3
212291_at	0.0149485	down	-2.72893	HIPK1	homeodomain interacting protein kinase 1
219028_at	0.000986929	down	-2.78236	HIPK2	homeodomain interacting protein kinase 2
208547_at	0.00751461	down	-1.63195	HIST1H2BB	histone cluster 1, H2bb
233884_at	0.00712473	up	2.62428	HIVEP3	human immunodeficiency virus type I enhancer binding protein 3
211142_x_at	0.000560263	down	-1.59556	HLA-DOA	major histocompatibility complex, class II, DO alpha
1554984_a_at	0.013968	down	-1.55108	HLA-DOB	major histocompatibility complex, class II, DO beta
213831_at	0.00111255	down	-37.9539	HLA-DQA1	major histocompatibility complex, class II, DQ alpha 1
236203_at	0.00606913	down	-15.961	HLA-DQA1	major histocompatibility complex, class II, DQ alpha 1
209480_at	0.00645408	down	-36.4342	HLA-DQB1	major histocompatibility complex, class II, DQ beta 1
212999_x_at	0.00361822	down	-7.38503	HLA-DQB1///HLA-DQB2	major histocompatibility complex, class II, DQ beta 1///major histocompatibility complex, class II, DQ beta 2
238900_at	0.00147967	down	-10.9115	HLA-DRB1///HLA-DRB3///HLA-DRB4///HLA-DRB5///LOC105369230	major histocompatibility complex, class II, DR beta 1///major histocompatibility complex, class II, DR beta 3///major histocompatibility complex, class II, DR beta 4///major histocompatibility complex, class II, DR beta 5///HLA class II histocompatibility antigen, DRB1-7 beta chain
224615_x_at	0.00890301	down	-2.18418	HM13	histocompatibility (minor) 13
201055_s_at	0.00501537	down	-2.4159	HNRNPA0	heterogeneous nuclear ribonucleoprotein A0
239040_at	0.00283067	up	1.49848	HNRNPD	heterogeneous nuclear ribonucleoprotein D
210588_x_at	0.00849079	down	-1.73778	HNRNPH3	heterogeneous nuclear ribonucleoprotein H3 (2H9)
200775_s_at	0.0123805	down	-1.56344	HNRNPK	heterogeneous nuclear ribonucleoprotein K
1555843_at	0.00245028	up	2.23219	HNRNPM	heterogeneous nuclear ribonucleoprotein M
222264_at	0.0041766	down	-1.7543	HNRNPUL2	heterogeneous nuclear ribonucleoprotein U-like 2
224359_s_at	0.0148382	down	-1.65542	HOOK3	hook microtubule-tethering protein 3
211597_s_at	0.00722447	down	-1.56052	HOPX	HOP homeobox
222091_at	0.00355941	down	-2.11868	HPCAL4	hippocalcin like 4
239382_at	0.0024503	up	1.70304	HPS1	Hermansky-Pudlak syndrome 1
231121_at	0.00483475	up	1.67886	HPS3	Hermansky-Pudlak syndrome 3
230371_at	0.00107618	down	-1.80174	HPS6	Hermansky-Pudlak syndrome 6
206997_s_at	0.00231577	down	-1.67176	HS6ST1	heparan sulfate 6-O-sulfotransferase 1
232276_at	0.0101953	down	-1.76833	HS6ST3	heparan sulfate 6-O-sulfotransferase 3
200942_s_at	0.0119724	down	-2.56305	HSBP1	heat shock factor binding protein 1
200941_at	0.00161089	down	-2.31534	HSBP1	heat shock factor binding protein 1
1563696_at	0.00337173	down	-1.6179	HSD17B4	hydroxysteroid (17-beta) dehydrogenase 4
200691_s_at	0.0149046	up	3.11751	HSPA9	heat shock 70kDa protein 9 (mortalin)
217002_s_at	0.00633847	up	1.84556	HTR3A	5-hydroxytryptamine (serotonin) receptor 3A, ionotropic
1555037_a_at	0.00449653	up	2.03815	IDH1	isocitrate dehydrogenase 1 (NADP+)
242956_at	0.00127499	up	1.65721	IDH1	isocitrate dehydrogenase 1 (NADP+)
204615_x_at	0.0108639	down	-1.68912	IDI1	isopentenyl-diphosphate delta isomerase 1
201631_s_at	0.0101533	down	-4.98824	IER3	immediate early response 3
202411_at	0.00838384	up	75.255	IFI27	interferon, alpha-inducible protein 27
223626_x_at	0.000478826	down	-1.58574	IFI27L2	interferon, alpha-inducible protein 27-like 2
204786_s_at	0.0113904	down	-1.505	IFNAR2	interferon (alpha, beta and omega) receptor 2
203628_at	0.00118746	down	-2.30216	IGF1R	insulin-like growth factor 1 receptor
203426_s_at	0.00620209	down	-1.62738	IGFBP5	insulin like growth factor binding protein 5
211693_at	0.00732842	down	-1.94808	IGH	immunoglobulin heavy locus
227154_at	0.00573779	down	-1.51484	IGSF21	immunoglobin superfamily, member 21
213550_s_at	0.000133321	down	-2.67641	IK///TMCO6	IK cytokine, down-regulator of HLA II///transmembrane and coiled-coil domains 6
227295_at	0.00702999	down	-2.91143	IKBIP	IKBKB interacting protein
204549_at	0.00526288	up	1.49949	IKBKE	inhibitor of kappa light polypeptide gene enhancer in B-cells, kinase epsilon
1565817_at	0.00155964	up	1.89617	IKZF1	IKAROS family zinc finger 1
207844_at	0.000361296	down	-1.91517	IL13	interleukin 13
222868_s_at	0.00423274	up	1.56238	IL18BP	interleukin 18 binding protein
237046_x_at	0.00324338	down	-1.58064	IL34	interleukin 34
210624_s_at	0.0116436	up	2.08112	ILVBL	ilvB (bacterial acetolactate synthase)-like
213544_at	0.00455899	down	-1.75607	ING2	inhibitor of growth family member 2
1559716_at	0.00597307	down	-2.87376	INO80C	INO80 complex subunit C
229582_at	0.0111241	up	2.40172	INO80C	INO80 complex subunit C
213643_s_at	0.0109357	up	1.83801	INPP5B	inositol polyphosphate-5-phosphatase B
1568943_at	0.000415469	up	1.79907	INPP5D	inositol polyphosphate-5-phosphatase D
201598_s_at	0.00305313	down	-1.74549	INPPL1	inositol polyphosphate phosphatase-like 1
237504_at	0.000949551	up	1.88607	INTS10	integrator complex subunit 10
234304_s_at	0.00664778	up	2.25148	IPO11///IPO11-LRRC70	importin 11///IPO11-LRRC70 readthrough
241723_at	0.00265824	up	2.75725	IQGAP2	IQ motif containing GTPase activating protein 2
223428_s_at	0.00620471	down	-1.86584	ISY1	ISY1 splicing factor homolog
223831_x_at	0.0112726	down	-1.63989	ISY1	ISY1 splicing factor homolog
229324_x_at	0.0010241	down	-2.43221	ISYNA1	inositol-3-phosphate synthase 1
228552_s_at	0.00648953	down	-2.18329	ISYNA1	inositol-3-phosphate synthase 1
235057_at	0.0144453	up	2.25627	ITCH	itchy E3 ubiquitin protein ligase
214265_at	0.0136459	down	-1.53248	ITGA8	integrin alpha 8
213475_s_at	0.00843839	down	-2.34135	ITGAL	integrin alpha L
211905_s_at	0.00855377	down	-1.89161	ITGB4	integrin beta 4
209098_s_at	0.000989192	down	-2.06244	JAG1	jagged 1
239695_at	0.00279057	up	1.79238	JAK1	Janus kinase 1
203297_s_at	0.000210321	down	-2.10259	JARID2	jumonji, AT rich interactive domain 2
203298_s_at	2.97441e-05	down	-2.02543	JARID2	jumonji, AT rich interactive domain 2
225800_at	0.0128838	up	2.80326	JAZF1	JAZF zinc finger 1
232579_at	0.00558119	up	1.86033	JHDM1D-AS1	JHDM1D antisense RNA 1 (head to head)
224933_s_at	0.0148753	down	-2.50949	JMJD1C	jumonji domain containing 1C
201464_x_at	0.00462583	down	-1.90644	JUN	jun proto-oncogene
224157_at	0.00176208	down	-2.16673	KAAG1	kidney associated antigen 1
221068_at	0.000177706	down	-2.20589	KANK2	KN motif and ankyrin repeat domains 2
231252_at	0.00694227	up	3.39032	KANSL1L	KAT8 regulatory NSL complex subunit 1 like
223756_at	0.000597877	down	-1.93654	KANSL3	KAT8 regulatory NSL complex subunit 3
242887_at	7.27263e-05	up	1.80589	KCMF1	potassium channel modulatory factor 1
210263_at	0.000614325	down	-2.32515	KCNF1	potassium channel, voltage gated modifier subfamily F, member 1
211451_s_at	0.00692743	up	1.93958	KCNJ4	potassium channel, inwardly rectifying subfamily J, member 4
204487_s_at	0.000736577	down	-1.84386	KCNQ1	potassium channel, voltage gated KQT-like subfamily Q, member 1
221889_at	0.00136683	up	1.8928	KCTD13	potassium channel tetramerization domain containing 13
228299_at	0.00344616	down	-1.53997	KCTD20	potassium channel tetramerization domain containing 20
200698_at	0.0125227	up	2.04205	KDELR2	KDEL (Lys-Asp-Glu-Leu) endoplasmic reticulum protein retention receptor 2
208987_s_at	0.00952565	down	-1.86361	KDM2A	lysine (K)-specific demethylase 2A
230126_s_at	0.0118416	down	-2.17907	KDM4B	lysine (K)-specific demethylase 4B
212495_at	0.00902294	down	-1.7355	KDM4B	lysine (K)-specific demethylase 4B
212496_s_at	1.83178e-05	down	-1.73532	KDM4B	lysine (K)-specific demethylase 4B
1556493_a_at	0.0128528	up	2.80821	KDM4C	lysine (K)-specific demethylase 4C
202040_s_at	0.0153731	down	-1.80585	KDM5A	lysine (K)-specific demethylase 5A
238220_at	0.0037715	up	2.25344	KDM6A	lysine (K)-specific demethylase 6A
41386_i_at	0.0128807	down	-3.37147	KDM6B	lysine (K)-specific demethylase 6B
207161_at	0.00381008	down	-1.66153	KIAA0087	KIAA0087
202714_s_at	0.0142675	down	-1.71051	KIAA0391	KIAA0391
1553407_at	0.0147219	up	1.5763	KIAA0754///MACF1	KIAA0754///microtubule-actin crosslinking factor 1
216294_s_at	0.00517775	down	-1.99784	KIAA1109	KIAA1109
227493_s_at	0.00709674	down	-1.56235	KIAA1143	KIAA1143
1560115_a_at	0.0113674	up	1.5728	KIAA1217	KIAA1217
226248_s_at	0.00533945	down	-5.46432	KIAA1324	KIAA1324
243349_at	0.00937342	down	-2.28923	KIAA1324	KIAA1324
221874_at	0.00748756	down	-1.63432	KIAA1324	KIAA1324
244317_at	0.00111993	down	-1.49388	KIAA1324L	KIAA1324-like
215367_at	0.00140799	down	-1.53833	KIAA1614	KIAA1614
1563478_at	0.00127319	up	1.75997	KIAA1671	KIAA1671
1555933_at	0.00429088	up	1.75421	KIAA2013	KIAA2013
212163_at	0.00277419	down	-2.06781	KIDINS220	kinase D-interacting substrate 220kDa
1553314_a_at	7.61171e-05	down	-1.53378	KIF19	kinesin family member 19
203943_at	0.0114405	up	2.1438	KIF3B	kinesin family member 3B
223755_at	0.00388918	down	-1.74731	KIRREL2	kin of IRRE like 2 (Drosophila)
205051_s_at	0.0103575	down	-2.36167	KIT	v-kit Hardy-Zuckerman 4 feline sarcoma viral oncogene homolog
233241_at	0.0105599	up	3.65525	KIZ	kizuna centrosomal protein
239853_at	0.00122062	up	1.86689	KLC3	kinesin light chain 3
1570402_at	0.00885219	up	1.574	KLC3	kinesin light chain 3
210504_at	0.00627736	up	5.7619	KLF1	Kruppel-like factor 1 (erythroid)
206966_s_at	0.0115509	up	2.19768	KLF12	Kruppel-like factor 12
209254_at	3.26184e-05	up	4.43298	KLHDC10	kelch domain containing 10
209256_s_at	0.00138806	up	1.61495	KLHDC10	kelch domain containing 10
209255_at	0.0140955	up	1.56528	KLHDC10	kelch domain containing 10
221985_at	0.00364003	down	-1.60061	KLHL24	kelch-like family member 24
220374_at	0.00658307	up	2.03518	KLHL28	kelch-like family member 28
220238_s_at	0.0128677	up	2.18836	KLHL7	kelch-like family member 7
1561206_at	0.00013322	up	3.92856	KLHL8	kelch-like family member 8
214470_at	0.000774506	down	-5.99315	KLRB1	killer cell lectin-like receptor subfamily B, member 1
222585_x_at	0.00714021	down	-2.37379	KRCC1	lysine-rich coiled-coil 1
205900_at	0.00145904	up	5.12959	KRT1	keratin 1, type II
229316_at	0.00798036	down	-1.50613	KXD1	KxDL motif containing 1
220089_at	0.00935463	up	1.56699	L2HGDH	L-2-hydroxyglutarate dehydrogenase
216076_at	0.0119337	down	-1.81274	L3MBTL1	l(3)mbt-like 1 (Drosophila)
228557_at	0.000112135	down	-2.24619	L3MBTL4	l(3)mbt-like 4 (Drosophila)
210089_s_at	0.0118837	down	-2.25161	LAMA4	laminin, alpha 4
217971_at	0.0138886	down	-2.0577	LAMTOR3	late endosomal/lysosomal adaptor, MAPK and MTOR activator 3
224890_s_at	0.00228318	down	-1.85669	LAMTOR4	late endosomal/lysosomal adaptor, MAPK and MTOR activator 4
202300_at	0.0133176	down	-1.56996	LAMTOR5	late endosomal/lysosomal adaptor, MAPK and MTOR activator 5
231011_at	0.00494107	down	-1.71161	LARP1B	La ribonucleoprotein domain family, member 1B
241385_at	0.00388925	up	3.95748	LARP7	La ribonucleoprotein domain family, member 7
212785_s_at	0.0130771	down	-2.69188	LARP7	La ribonucleoprotein domain family, member 7
235970_at	0.000189367	up	4.34601	LCORL	ligand dependent nuclear receptor corepressor like
222192_s_at	0.0121236	up	3.40016	LDAH	lipid droplet associated hydrolase
206268_at	0.000864418	down	-1.49092	LEFTY1	left-right determination factor 1
222596_s_at	0.00372091	down	-1.88889	LGR4	leucine-rich repeat containing G protein-coupled receptor 4
1553157_at	0.0121814	down	-1.63454	LHX4	LIM homeobox 4
210313_at	0.0105009	down	-2.2578	LILRA4	leukocyte immunoglobulin-like receptor, subfamily A (with TM domain), member 4
212327_at	0.0152793	down	-1.78391	LIMCH1	LIM and calponin homology domains 1
232457_at	0.0065884	down	-1.55682	LIMCH1	LIM and calponin homology domains 1
204357_s_at	0.00906021	down	-1.69781	LIMK1	LIM domain kinase 1
1570259_at	0.00425576	up	1.98637	LIMS3L	LIM and senescent cell antigen-like domains 3-like
232534_at	0.00608912	down	-1.85218	LIN37	lin-37 DREAM MuvB core complex component
1558423_at	0.0144842	down	-2.15433	LINC00265	long intergenic non-protein coding RNA 265
226793_at	0.00669363	up	1.89727	LINC00294///TCP11L1	long intergenic non-protein coding RNA 294///t-complex 11, testis-specific-like 1
220771_at	0.0102038	down	-1.52849	LINC00328	long intergenic non-protein coding RNA 328
1562949_at	0.00429963	down	-1.88782	LINC00358	long intergenic non-protein coding RNA 358
1556206_at	0.0126945	down	-3.40977	LINC00408	long intergenic non-protein coding RNA 408
224443_at	0.000747553	up	2.42016	LINC00467	long intergenic non-protein coding RNA 467
220324_at	0.0117245	down	-1.89745	LINC00472	long intergenic non-protein coding RNA 472
1556414_at	0.00407666	down	-1.51216	LINC00515	long intergenic non-protein coding RNA 515
244829_at	0.0119637	down	-1.86865	LINC00518	long intergenic non-protein coding RNA 518
1553708_at	0.00282683	down	-1.80536	LINC00525	long intergenic non-protein coding RNA 525
1558847_at	0.0131381	up	2.09887	LINC00565	long intergenic non-protein coding RNA 565
208109_s_at	0.0065414	up	2.78676	LINC00597	long intergenic non-protein coding RNA 597
1560851_at	0.0142878	down	-1.59075	LINC00619	long intergenic non-protein coding RNA 619
1558404_at	0.0148224	down	-2.37678	LINC00622	long intergenic non-protein coding RNA 622
229429_x_at	0.00526512	down	-1.60074	LINC00623	long intergenic non-protein coding RNA 623
232822_x_at	0.00887294	down	-2.20905	LINC00629	long intergenic non-protein coding RNA 629
1561728_a_at	0.0122396	down	-1.84873	LINC00642	long intergenic non-protein coding RNA 642
1557657_a_at	0.0112204	down	-1.63303	LINC00642	long intergenic non-protein coding RNA 642
229992_at	0.0113433	down	-1.60669	LINC00654	long intergenic non-protein coding RNA 654
235191_at	0.0104801	up	1.57448	LINC00662	long intergenic non-protein coding RNA 662
238360_s_at	0.00302628	down	-2.12492	LINC00672	long intergenic non-protein coding RNA 672
225054_x_at	0.0121948	down	-1.98412	LINC00674	long intergenic non-protein coding RNA 674
232463_at	0.00883949	up	2.95891	LINC00685	long intergenic non-protein coding RNA 685
1563483_at	0.00221575	down	-1.54199	LINC00869	long intergenic non-protein coding RNA 869
215057_at	0.0141812	up	1.63665	LINC00894	long intergenic non-protein coding RNA 894
231627_at	0.0141179	down	-1.61233	LINC00919	long intergenic non-protein coding RNA 919
238893_at	0.00460222	down	-2.00129	LINC00936	long intergenic non-protein coding RNA 936
1562219_at	0.0018154	down	-1.49803	LINC00951	long intergenic non-protein coding RNA 951
232664_at	0.00417275	up	2.39227	LINC00954	long intergenic non-protein coding RNA 954
237339_at	0.00873451	down	-1.88402	LINC00993	long intergenic non-protein coding RNA 993
1561096_at	0.00284747	down	-2.45219	LINC01091	long intergenic non-protein coding RNA 1091
1561492_at	0.00378617	down	-3.41122	LINC01192	long intergenic non-protein coding RNA 1192
241953_at	0.0136141	down	-1.95147	LINC01198///LOC102723968	long intergenic non-protein coding RNA 1198///uncharacterized LOC102723968
1561091_at	0.0057322	down	-1.54537	LINC01209	long intergenic non-protein coding RNA 1209
1566646_at	0.000801723	down	-1.9272	LINC01225	long intergenic non-protein coding RNA 1225
1561262_at	0.0051774	down	-1.87643	LINC01516	long intergenic non-protein coding RNA 1516
237509_at	0.00385289	down	-2.73195	LINC01616	long intergenic non-protein coding RNA 1616
219181_at	0.00655219	down	-2.16549	LIPG	lipase, endothelial
236594_at	0.00459725	down	-2.00513	LLGL1	lethal giant larvae homolog 1 (Drosophila)
203713_s_at	0.000794547	down	-1.88426	LLGL2	lethal giant larvae homolog 2 (Drosophila)
232980_at	0.0127087	up	2.87654	LMBRD1	LMBR1 domain containing 1
203411_s_at	4.96873e-05	down	-1.65138	LMNA	lamin A/C
226375_at	0.00717996	down	-1.96316	LMTK2	lemur tyrosine kinase 2
236728_at	0.00853856	up	2.45868	LNPEP	leucyl/cystinyl aminopeptidase
1556724_at	0.00168201	up	1.64869	LOC100128398///LOC100288490	uncharacterized LOC100128398///uncharacterized LOC100288490
243523_at	0.0112385	down	-1.54756	LOC100128644	LMNE6487
232623_at	0.00130561	up	2.16679	LOC100128751	INM04
244518_at	0.0101358	down	-2.79219	LOC100130452	uncharacterized LOC100130452
1558477_at	0.0147472	up	1.49226	LOC100131496	uncharacterized LOC100131496
1558569_at	0.0152519	up	3.02996	LOC100131541	uncharacterized LOC100131541
232586_x_at	0.00800806	up	2.92878	LOC100133315	transient receptor potential cation channel, subfamily C, member 2-like
226125_at	0.000459113	down	-1.61047	LOC100288152	uncharacterized LOC100288152
225035_x_at	0.0109103	down	-2.30442	LOC100288778///LOC102723897///WASH1///WASH2P///WASH3P///WASH6P///WASH7P	WAS protein family homolog 1 pseudogene///WAS protein family homolog 2-like///WAS protein family homolog 1///WAS protein family homolog 2 pseudogene///WAS protein family homolog 3 pseudogene///WAS protein family homolog 6 pseudogene///WAS protein family homolog 7 pseudogene
226340_x_at	0.00668345	down	-1.97294	LOC100288778///WASH1///WASH2P///WASH3P///WASH6P///WASH7P	WAS protein family homolog 1 pseudogene///WAS protein family homolog 1///WAS protein family homolog 2 pseudogene///WAS protein family homolog 3 pseudogene///WAS protein family homolog 6 pseudogene///WAS protein family homolog 7 pseudogene
233929_x_at	0.00258357	down	-1.69317	LOC100288778///WASH1///WASH2P///WASH3P///WASH6P///WASH7P	WAS protein family homolog 1 pseudogene///WAS protein family homolog 1///WAS protein family homolog 2 pseudogene///WAS protein family homolog 3 pseudogene///WAS protein family homolog 6 pseudogene///WAS protein family homolog 7 pseudogene
235171_at	0.00222719	up	2.36074	LOC100505501	uncharacterized LOC100505501
241534_at	0.0073848	up	2.66586	LOC100505549	uncharacterized LOC100505549
231434_at	0.000596774	down	-1.53794	LOC100505841	zinc finger protein 474-like
237312_at	0.00122671	down	-1.59899	LOC100506272	uncharacterized LOC100506272
243224_at	0.0100197	up	1.91388	LOC100506302	uncharacterized LOC100506302
233679_at	0.00627923	down	-1.50489	LOC100506472	uncharacterized LOC100506472
1558858_at	0.000961092	down	-1.60075	LOC100506885	uncharacterized LOC100506885
237684_at	0.00968623	down	-1.52233	LOC100507461	uncharacterized LOC100507461
1566658_at	0.00344032	down	-2.43341	LOC100507654	uncharacterized LOC100507654
1566473_a_at	0.0105414	up	1.63414	LOC100996506	uncharacterized LOC100996506
236598_at	0.0141673	down	-3.02393	LOC100996579	uncharacterized LOC100996579
232615_at	0.00825927	up	1.82413	LOC100996741	uncharacterized LOC100996741
214693_x_at	0.00205498	down	-2.17477	LOC100996763///LOC102724250///NBPF1///NBPF10///NBPF11///NBPF12///NBPF14///NBPF15///NBPF19///NBPF20///NBPF25P///NBPF26///NBPF8///NBPF9	notch homolog 2 N-terminal-like protein///neuroblastoma breakpoint family member 1///neuroblastoma breakpoint family, member 1///neuroblastoma breakpoint family, member 10///neuroblastoma breakpoint family, member 11///neuroblastoma breakpoint family, member 12///neuroblastoma breakpoint family, member 14///neuroblastoma breakpoint family, member 15///neuroblastoma breakpoint family, member 19///…
233092_s_at	0.01067	down	-1.86578	LOC101060157	uncharacterized LOC101060157
214984_at	0.0125667	down	-2.60394	LOC101060386///LOC105371127///SMG1///SMG1P1///SMG1P2///SMG1P3///SMG1P5	putative uncharacterized SMG1-like protein///uncharacterized LOC105371127///SMG1 phosphatidylinositol 3-kinase-related kinase///SMG1 pseudogene 1///SMG1 pseudogene 2///SMG1 pseudogene 3///SMG1 pseudogene 5
227927_at	0.00780904	up	1.68529	LOC101060398///LOC105371312	uncharacterized LOC101060398///uncharacterized LOC105371312
229420_at	7.99953e-05	down	-4.34372	LOC101243545	uncharacterized LOC101243545
235322_at	0.000506691	up	2.42656	LOC101927151	uncharacterized LOC101927151
1562052_at	0.0118882	down	-1.5035	LOC101927159	uncharacterized LOC101927159
235825_at	0.00675992	up	1.80078	LOC101927330	uncharacterized LOC101927330
241388_at	0.00884852	up	3.7539	LOC101927451	uncharacterized LOC101927451
220687_at	0.0126268	up	1.64828	LOC101927550	uncharacterized LOC101927550
233444_at	0.0118119	up	2.06278	LOC101927620	uncharacterized LOC101927620
233784_at	0.00348102	down	-2.03942	LOC101927769	uncharacterized LOC101927769
1562634_at	0.00304663	down	-2.01194	LOC101927869	uncharacterized LOC101927869
1563015_at	0.00927325	down	-2.15733	LOC101928135	uncharacterized LOC101928135
1570106_at	0.00633313	up	2.34554	LOC101928139	uncharacterized LOC101928139
1558803_at	0.0124802	down	-2.12146	LOC101928188///LOC105371401	uncharacterized LOC101928188///uncharacterized LOC105371401
237219_at	0.00173677	down	-1.67107	LOC101928259	uncharacterized LOC101928259
234773_x_at	0.00274142	down	-4.69619	LOC101928288	uncharacterized LOC101928288
1562589_at	0.0144071	down	-1.56388	LOC101928460	uncharacterized LOC101928460
1566145_s_at	0.0094707	down	-3.83768	LOC101928669///LOC101930100///LOC644450	uncharacterized LOC101928669///uncharacterized LOC101930100///uncharacterized LOC644450
241668_s_at	0.00474688	up	1.60337	LOC101928728	collagen alpha-1(III) chain-like
234219_at	0.00640548	down	-1.96436	LOC101928820	uncharacterized LOC101928820
1569753_at	0.0134348	down	-2.69704	LOC101928940	uncharacterized LOC101928940
240986_at	0.0119402	down	-1.51408	LOC101928943	uncharacterized LOC101928943
1561044_at	0.00216494	up	1.68488	LOC101928973	uncharacterized LOC101928973
244182_at	0.0079164	down	-1.90315	LOC101929536	atherin-like
236170_x_at	0.00679311	up	1.64208	LOC101930085	uncharacterized LOC101930085
1569629_x_at	0.00288188	up	1.80549	LOC101930105///LOC389906///LOC441528///LOC729162	zinc finger protein 839-like///zinc finger protein 839 pseudogene///zinc finger protein 839-like///uncharacterized LOC729162
240305_at	0.0126158	down	-2.3336	LOC101930421	uncharacterized LOC101930421
229455_at	0.0127408	up	2.61962	LOC102723694	uncharacterized LOC102723694
232800_at	0.00690473	down	-3.20749	LOC102723908///LOC105379852	uncharacterized LOC102723908///uncharacterized LOC105379852
244577_at	0.00772687	up	1.5878	LOC102724009	uncharacterized LOC102724009
1568655_a_at	0.000828818	down	-1.49917	LOC102724100	uncharacterized LOC102724100
215434_x_at	0.0115606	down	-2.02898	LOC102724250///NBPF1///NBPF10///NBPF19	neuroblastoma breakpoint family member 1///neuroblastoma breakpoint family, member 1///neuroblastoma breakpoint family, member 10///neuroblastoma breakpoint family, member 19
213380_x_at	0.014516	down	-1.60471	LOC102724562///LOC105369252///MST1///MST1L///MST1P2	hepatocyte growth factor-like protein///hepatocyte growth factor-like protein///macrophage stimulating 1///macrophage stimulating 1-like///macrophage stimulating 1 (hepatocyte growth factor-like) pseudogene 2
1557263_s_at	0.00572421	down	-1.78728	LOC102724814	uncharacterized LOC102724814
241799_x_at	0.00567324	down	-2.08183	LOC102725022	uncharacterized LOC102725022
1559950_at	0.00833739	down	-3.11149	LOC102725108	uncharacterized LOC102725108
1559952_x_at	0.00527583	down	-1.69769	LOC102725108	uncharacterized LOC102725108
227384_s_at	0.00646701	up	2.09886	LOC102725188///LOC727820	uncharacterized LOC102725188///uncharacterized LOC727820
206057_x_at	0.00275782	down	-1.7726	LOC105369261///SPN	leukosialin///sialophorin
1560833_at	0.000315038	down	-1.64325	LOC105369268///LOC105376051	uncharacterized LOC105369268///uncharacterized LOC105376051
220583_at	0.00975511	down	-1.61496	LOC105369387	uncharacterized LOC105369387
244592_at	0.00243243	up	3.51657	LOC105369569	uncharacterized LOC105369569
242267_x_at	0.0151829	up	2.08132	LOC105369595	uncharacterized LOC105369595
39313_at	0.000629212	up	3.1514	LOC105369600///WNK1	uncharacterized LOC105369600///WNK lysine deficient protein kinase 1
202940_at	2.85703e-05	up	1.80603	LOC105369600///WNK1	uncharacterized LOC105369600///WNK lysine deficient protein kinase 1
1558739_at	0.00126508	up	6.86957	LOC105369662	uncharacterized LOC105369662
1558740_s_at	0.00255502	up	1.71983	LOC105369662	uncharacterized LOC105369662
236260_at	0.00102868	up	2.67548	LOC105371074	uncharacterized LOC105371074
229612_at	0.012354	down	-1.79852	LOC105371491	uncharacterized LOC105371491
239925_at	0.000613409	down	-2.05681	LOC105372237	uncharacterized LOC105372237
242748_at	0.00234687	up	1.85529	LOC105373045	uncharacterized LOC105373045
216108_at	0.00667519	down	-1.53015	LOC105373738	uncharacterized LOC105373738
237201_at	0.00752326	up	2.08231	LOC105375218	uncharacterized LOC105375218
1560638_a_at	0.00135431	up	2.09653	LOC105375839	uncharacterized LOC105375839
1556744_a_at	8.33546e-05	up	3.20671	LOC105377200	zinc finger protein Rlf-like
1558871_at	0.00957937	down	-1.57218	LOC105377276	uncharacterized LOC105377276
1556382_a_at	0.0145085	up	2.7208	LOC105377450///NAA15	uncharacterized LOC105377450///N(alpha)-acetyltransferase 15, NatA auxiliary subunit
236836_at	0.00117819	up	3.85222	LOC105379045	uncharacterized LOC105379045
229747_x_at	0.00169666	down	-2.03299	LOC146880	Rho GTPase activating protein 27 pseudogene
1553472_at	0.00120691	down	-1.48547	LOC150596	uncharacterized LOC150596
232794_at	0.00698427	up	2.03561	LOC153682	uncharacterized LOC153682
232645_at	0.00274532	up	2.87418	LOC153684	uncharacterized LOC153684
220609_at	0.00525068	up	2.63365	LOC202181	SUMO-interacting motifs containing 1 pseudogene
1557474_at	0.00823875	down	-1.56907	LOC284578	uncharacterized LOC284578
240754_at	0.0128921	down	-1.54572	LOC284933	uncharacterized LOC284933
1560455_at	0.00376264	down	-1.97719	LOC339166///WSCD1	uncharacterized LOC339166///WSC domain containing 1
227940_at	0.0100988	up	1.56678	LOC339803	uncharacterized LOC339803
1557008_at	0.00467777	down	-1.81523	LOC340107	uncharacterized LOC340107
1561254_at	0.015281	down	-1.50832	LOC340340	uncharacterized LOC340340
232346_at	0.0128441	up	1.77111	LOC388692	uncharacterized LOC388692
1560058_at	0.00273263	down	-1.88247	LOC399900	uncharacterized LOC399900
1563781_at	0.0136884	up	2.02327	LOC401320	uncharacterized LOC401320
215090_x_at	0.00438922	down	-1.64025	LOC440434	aminopeptidase puromycin sensitive pseudogene
1565867_a_at	0.00735498	up	1.60806	LOC441155///ZC3H11A	zinc finger CCCH-type domain-containing-like///zinc finger CCCH-type containing 11A
1562527_at	0.000672855	down	-20.0395	LOC441666	zinc finger protein 91 pseudogene
220828_s_at	0.00153737	down	-1.95889	LOC55338	uncharacterized LOC55338
201451_x_at	0.00106902	down	-1.77924	LOC642862	Ras homolog enriched in brain pseudogene
213013_at	0.00400112	down	-1.73849	LOC644172///MAPK8IP1	mitogen-activated protein kinase 8 interacting protein 1 pseudogene///mitogen-activated protein kinase 8 interacting protein 1
239556_at	0.00125428	up	3.57482	LOC645513	uncharacterized LOC645513
1568745_at	0.000489398	down	-1.53933	LOC646268	hCG1654703
227383_at	0.00363963	up	2.74921	LOC727820	uncharacterized LOC727820
235499_at	0.00068556	down	-1.85678	LOC728743	zinc finger protein pseudogene
1568780_at	0.000182239	up	2.1571	LOC729732	uncharacterized LOC729732
233835_at	0.0139505	down	-1.70312	LOC90246	uncharacterized LOC90246
235977_at	0.00214543	down	-1.97668	LONRF2	LON peptidase N-terminal domain and ring finger 2
241117_at	0.0144683	down	-1.61319	LOXHD1	lipoxygenase homology domains 1
241879_at	0.0110231	down	-5.49393	LPP	LIM domain containing preferred translocation partner in lipoma
242778_at	0.00298739	up	2.13976	LPXN	leupaxin
1553668_at	0.00233866	up	2.30423	LRCH3	leucine-rich repeats and calponin homology (CH) domain containing 3
90610_at	0.00266527	down	-2.06492	LRCH4	leucine-rich repeats and calponin homology (CH) domain containing 4
228955_at	0.00342678	up	2.38495	LRP8	LDL receptor related protein 8
235505_s_at	0.013395	up	2.04554	LRPAP1	LDL receptor related protein associated protein 1
229561_at	0.00592165	down	-2.40814	LRRC16B	leucine rich repeat containing 16B
216149_at	0.0115016	down	-2.56332	LRRC37BP1	leucine rich repeat containing 37B pseudogene 1
1555831_s_at	0.010052	up	1.61878	LRRC41	leucine rich repeat containing 41
234454_at	0.00485277	up	1.5034	LRRC74A	leucine rich repeat containing 74A
201861_s_at	0.0149973	down	-2.13718	LRRFIP1	leucine rich repeat (in FLII) interacting protein 1
202728_s_at	0.0121537	down	-2.60345	LTBP1	latent transforming growth factor beta binding protein 1
207106_s_at	0.011769	down	-2.43837	LTK	leukocyte receptor tyrosine kinase
227443_at	0.00707622	down	-2.20978	LURAP1L	leucine rich adaptor protein 1-like
235382_at	0.0140968	down	-1.55391	LVRN	laeverin
203007_x_at	0.000385985	down	-1.63202	LYPLA1	lysophospholipase I
1560703_at	0.00514166	up	2.30664	LYRM9	LYR motif containing 9
1561430_s_at	0.0145516	down	-1.51055	MAATS1	MYCBP-associated, testis expressed 1
216617_s_at	0.0035229	down	-1.70525	MAG	myelin associated glycoprotein
214642_x_at	0.0093595	down	-1.57474	MAGEA10-MAGEA5///MAGEA5	MAGEA10-MAGEA5 readthrough///MAGE family member A5
219894_at	0.00660202	down	-1.74149	MAGEL2	MAGE family member L2
234927_s_at	0.00739179	up	1.49428	MAGIX	MAGI family member, X-linked
210093_s_at	0.0121719	down	-3.1427	MAGOH	mago homolog, exon junction complex core component
210092_at	0.0153049	down	-2.3162	MAGOH	mago homolog, exon junction complex core component
1558678_s_at	0.000293783	up	4.03789	MALAT1	metastasis associated lung adenocarcinoma transcript 1 (non-protein coding)
224559_at	0.0076157	down	-3.98066	MALAT1	metastasis associated lung adenocarcinoma transcript 1 (non-protein coding)
230516_at	0.000181337	up	1.59891	MALSU1	mitochondrial assembly of ribosomal large subunit 1
1557091_at	2.46238e-07	up	1.65291	MAMSTR	MEF2 activating motif and SAP domain containing transcriptional regulator
215384_s_at	0.00876762	down	-2.36577	MAP1A	microtubule associated protein 1A
226023_at	0.00492804	down	-1.91337	MAP2K7	mitogen-activated protein kinase kinase 7
1558984_at	0.0136497	up	1.54554	MAP3K11	mitogen-activated protein kinase kinase kinase 11
212567_s_at	0.00727277	down	-1.56053	MAP4	microtubule associated protein 4
239415_at	0.00840802	up	1.52668	MAP9	microtubule-associated protein 9
224621_at	0.00212545	down	-2.22693	MAPK1	mitogen-activated protein kinase 1
210671_x_at	0.00858541	down	-2.28325	MAPK8	mitogen-activated protein kinase 8
210477_x_at	0.002392	down	-1.97482	MAPK8	mitogen-activated protein kinase 8
205050_s_at	0.00267119	down	-1.87886	MAPK8IP2	mitogen-activated protein kinase 8 interacting protein 2
229845_at	0.00999148	up	2.04843	MAPKAP1	mitogen-activated protein kinase associated protein 1
206401_s_at	0.00364671	down	-1.50533	MAPT	microtubule associated protein tau
237331_s_at	0.00772338	up	1.57619	MAPT-AS1	MAPT antisense RNA 1
232537_x_at	0.00346217	up	2.67812	MARK3	MAP/microtubule affinity-regulating kinase 3
213749_at	0.00987847	down	-1.49579	MASP1	mannan-binding lectin serine peptidase 1 (C4/C2 activating component of Ra-reactive factor)
213045_at	0.0122806	down	-1.74896	MAST3	microtubule associated serine/threonine kinase 3
210734_x_at	0.000493117	down	-4.59529	MAX	MYC associated factor X
208403_x_at	0.00685945	down	-2.54214	MAX	MYC associated factor X
209331_s_at	0.0010017	down	-2.5077	MAX	MYC associated factor X
228798_x_at	0.00765465	down	-1.88988	MAZ	MYC-associated zinc finger protein (purine-binding transcription factor)
241813_at	0.00647994	up	2.04874	MBD1	methyl-CpG binding domain protein 1
218411_s_at	0.00572343	up	1.79737	MBIP	MAP3K12 binding inhibitory protein 1
219814_at	0.00979329	up	4.45257	MBNL3	muscleblind-like splicing regulator 3
206473_at	0.00161707	up	1.49415	MBTPS2	membrane bound transcription factor peptidase, site 2
220464_at	0.00863425	up	1.64599	MCF2L	MCF.2 cell line derived transforming sequence like
214057_at	0.000199999	down	-2.43212	MCL1	myeloid cell leukemia 1
215582_x_at	0.012557	down	-3.02962	MCM3AP	minichromosome maintenance complex component 3 associated protein
1555465_at	0.0139696	down	-1.76164	MCOLN2	mucolipin 2
219592_at	0.00637814	up	2.49357	MCPH1	microcephalin 1
226420_at	0.00627719	down	-3.55871	MECOM	MDS1 and EVI1 complex locus
244611_at	0.00134599	up	2.61315	MED13	mediator complex subunit 13
212207_at	0.000573452	down	-1.88938	MED13L	mediator complex subunit 13-like
215371_at	0.0104926	up	1.64963	MED27	mediator complex subunit 27
230555_s_at	0.0154708	down	-1.6834	MED30	mediator complex subunit 30
207078_at	0.0123063	up	3.1728	MED6	mediator complex subunit 6
204350_s_at	0.000852045	down	-1.82783	MED7	mediator complex subunit 7
208262_x_at	0.00165934	down	-4.83315	MEFV	Mediterranean fever
223264_at	0.0116744	up	1.68295	MESDC1	mesoderm development candidate 1
1556321_a_at	0.00820048	up	1.60103	MESDC1	mesoderm development candidate 1
228419_at	0.00745637	down	-1.81014	METRN	meteorin, glial cell differentiation regulator
206468_s_at	0.0115455	up	1.99878	METTL13	methyltransferase like 13
213861_s_at	0.00412488	up	2.39637	METTL21B	methyltransferase like 21B
236885_at	0.00546288	down	-1.56722	MEX3A	mex-3 RNA binding family member A
1552312_a_at	0.0150402	up	1.56785	MFAP3	microfibrillar associated protein 3
218109_s_at	0.0118006	down	-1.51096	MFSD1	major facilitator superfamily domain containing 1
203102_s_at	0.00728501	up	3.06959	MGAT2	mannosyl (alpha-1,6-)-glycoprotein beta-1,2-N-acetylglucosaminyltransferase
244104_at	0.015455	down	-1.52213	MGAT3	mannosyl (beta-1,4-)-glycoprotein beta-1,4-N-acetylglucosaminyltransferase
224726_at	0.000236882	down	-2.26386	MIB1	mindbomb E3 ubiquitin protein ligase 1
231727_s_at	0.0116402	up	2.14039	MIF4GD	MIF4G domain containing
220863_at	0.00287701	up	1.64063	MIP	major intrinsic protein of lens fiber
1556718_s_at	0.00579276	down	-1.52959	MIR194-2HG	MIR194-2 host gene
232480_at	0.00526566	down	-1.67369	MIRLET7BHG	MIRLET7B host gene
239468_at	0.0130577	down	-1.486	MKX	mohawk homeobox
214939_x_at	0.0084132	down	-2.3717	MLLT4	myeloid/lymphoid or mixed-lineage leukemia; translocated to, 4
208512_s_at	0.00360135	down	-1.81739	MLLT4	myeloid/lymphoid or mixed-lineage leukemia; translocated to, 4
230622_at	0.00917859	down	-1.58762	MLLT4	myeloid/lymphoid or mixed-lineage leukemia; translocated to, 4
1555155_at	0.011562	down	-1.67108	MLLT6	myeloid/lymphoid or mixed-lineage leukemia; translocated to, 6
242082_at	0.0120306	down	-1.8892	MMAB	methylmalonic aciduria (cobalamin deficiency) cblB type
203434_s_at	0.0137863	down	-5.5437	MME	membrane metallo-endopeptidase
203435_s_at	0.00455586	down	-4.41964	MME	membrane metallo-endopeptidase
235908_at	0.00703359	down	-1.70042	MMP11	matrix metallopeptidase 11
243883_at	0.00127241	up	1.54726	MMP15	matrix metallopeptidase 15 (membrane-inserted)
207013_s_at	0.00843368	down	-1.6278	MMP16	matrix metallopeptidase 16 (membrane-inserted)
220783_at	0.0054286	down	-1.60795	MMP27	matrix metallopeptidase 27
206141_at	0.0024961	up	1.63227	MOCS3	molybdenum cofactor synthesis 3
243683_at	0.0139406	up	2.27413	MORF4L2	mortality factor 4 like 2
243857_at	0.0116614	up	1.97359	MORF4L2	mortality factor 4 like 2
213755_s_at	0.000702905	down	-1.72914	MORN1	MORN repeat containing 1
210679_x_at	0.00456842	up	1.66346	MORN3	MORN repeat containing 3
209208_at	0.007672	up	2.34146	MPDU1	mannose-P-dolichol utilization defect 1
207984_s_at	0.008341	up	1.6731	MPP2	membrane protein, palmitoylated 2
206186_at	0.0123983	down	-1.51023	MPP3	membrane protein, palmitoylated 3
1570588_at	0.00773739	up	2.1264	MPRIP-AS1	MPRIP antisense RNA 1
210528_at	0.000345706	up	8.43029	MR1	major histocompatibility complex, class I-related
204438_at	0.0114392	down	-1.92906	MRC1	mannose receptor, C type 1
223770_x_at	0.00370618	down	-1.60022	MRI1	methylthioribose-1-phosphate isomerase 1
224803_s_at	0.00410194	down	-1.89507	MRPL20	mitochondrial ribosomal protein L20
223996_s_at	0.011692	down	-1.76957	MRPL30	mitochondrial ribosomal protein L30
215919_s_at	0.00683667	up	3.29734	MRPS11	mitochondrial ribosomal protein S11
221693_s_at	0.00682305	up	1.84749	MRPS18A	mitochondrial ribosomal protein S18A
219220_x_at	0.00853403	down	-1.95835	MRPS22	mitochondrial ribosomal protein S22
223448_x_at	0.0104323	down	-1.61975	MRPS22	mitochondrial ribosomal protein S22
210254_at	0.00714804	down	-5.30897	MS4A3	membrane-spanning 4-domains, subfamily A, member 3 (hematopoietic cell-specific)
206333_at	0.00631504	down	-1.56702	MSI1	musashi RNA binding protein 1
230155_x_at	0.00283132	down	-1.99111	MSL1	male-specific lethal 1 homolog (Drosophila)
225782_at	0.00399692	down	-1.78338	MSRB3	methionine sulfoxide reductase B3
205614_x_at	0.000519712	down	-1.64761	MST1	macrophage stimulating 1
216320_x_at	0.00519125	down	-1.61491	MST1	macrophage stimulating 1
232342_at	0.0133615	up	2.07399	MTMR14	myotubularin related protein 14
218687_s_at	0.00876631	down	-1.86734	MUC13	mucin 13, cell surface associated
243774_at	0.00358412	down	-1.88048	MUC20	mucin 20, cell surface associated
216671_x_at	0.000907826	up	5.51198	MUC8	mucin 8
222241_at	0.00474441	down	-1.64206	MVB12B	multivesicular body subunit 12B
212509_s_at	0.00638775	up	3.76563	MXRA7	matrix-remodelling associated 7
206372_at	0.0117442	down	-1.71882	MYF6	myogenic factor 6 (herculin)
216054_x_at	0.0125346	up	4.38943	MYL4	myosin light chain 4
210088_x_at	0.000515579	up	3.96536	MYL4	myosin light chain 4
210395_x_at	0.00589304	up	3.55193	MYL4	myosin light chain 4
217274_x_at	0.000732394	up	2.51174	MYL4	myosin light chain 4
1556136_at	0.000211952	down	-4.02564	MYLK4	myosin light chain kinase family member 4
207282_s_at	0.00139298	down	-1.49203	MYOG	myogenin (myogenic factor 4)
227937_at	0.0123056	up	1.88106	MYPOP	Myb-related transcription factor, partner of profilin
243843_at	0.0153644	up	1.87366	N4BP2L1	NEDD4 binding protein 2-like 1
235547_at	0.00530016	up	4.12978	N4BP2L2	NEDD4 binding protein 2-like 2
210603_at	0.0100738	down	-1.5673	NAA11	N(alpha)-acetyltransferase 11, NatA catalytic subunit
205090_s_at	0.00143088	up	1.49794	NAGPA	N-acetylglucosamine-1-phosphodiester alpha-N-acetylglucosaminidase
219862_s_at	0.00196466	down	-2.29922	NARF	nuclear prelamin A recognition factor
242918_at	0.0117375	up	2.37432	NASP	nuclear autoantigenic sperm protein (histone-binding)
227584_at	0.00654841	down	-1.65357	NAV1	neuron navigator 1
1552658_a_at	0.00131794	down	-2.29866	NAV3	neuron navigator 3
1554106_at	0.0126191	down	-2.20926	NBEAL1	neurobeachin like 1
1560684_x_at	0.0142088	down	-2.24921	NBEAP1	neurobeachin pseudogene 1
1568857_a_at	0.00745098	up	2.89234	NBR1	neighbor of BRCA1 gene 1
1568856_at	0.01294	up	1.91377	NBR1	neighbor of BRCA1 gene 1
205669_at	0.0056927	down	-1.70546	NCAM2	neural cell adhesion molecule 2
205731_s_at	0.0127191	down	-1.93649	NCOA2	nuclear receptor coactivator 2
210774_s_at	0.0134936	down	-1.64213	NCOA4	nuclear receptor coactivator 4
1568874_at	0.000619718	down	-1.50441	NCOA6	nuclear receptor coactivator 6
215205_x_at	0.00608231	down	-1.67051	NCOR2	nuclear receptor corepressor 2
208889_s_at	0.0120855	down	-1.57756	NCOR2	nuclear receptor corepressor 2
1553551_s_at	0.0112333	down	-3.03785	ND2	MTND2
1553575_at	0.00142665	down	-9.74692	ND6	NADH dehydrogenase, subunit 6 (complex I)
227739_at	0.00598905	down	-1.71319	NDOR1	NADPH dependent diflavin oxidoreductase 1
215850_s_at	0.00314185	up	1.94184	NDUFA5	NADH dehydrogenase (ubiquinone) 1 alpha subcomplex, 5
203371_s_at	0.00466856	down	-3.29723	NDUFB3	NADH dehydrogenase (ubiquinone) 1 beta subcomplex, 3, 12kDa
1559042_at	0.0134119	up	1.99425	NDUFB6	NADH dehydrogenase (ubiquinone) 1 beta subcomplex, 6, 17kDa
236356_at	0.000781574	up	1.60292	NDUFS1	NADH dehydrogenase (ubiquinone) Fe-S protein 1, 75kDa (NADH-coenzyme Q reductase)
227062_at	0.0152989	down	-8.45374	NEAT1	nuclear paraspeckle assembly transcript 1 (non-protein coding)
230123_at	0.00183264	up	2.08813	NECAP2	NECAP endocytosis associated 2
1560706_at	0.00702228	up	2.43097	NEDD9	neural precursor cell expressed, developmentally down-regulated 9
1563316_at	0.00180418	down	-3.49447	NEGR1-IT1	NEGR1 intronic transcript 1
1554380_at	0.00586644	down	-2.15997	NEK11	NIMA-related kinase 11
211094_s_at	0.00379916	down	-1.99776	NF1	neurofibromin 1
211095_at	0.00042397	down	-1.49066	NF1	neurofibromin 1
238130_at	0.0150661	up	1.91814	NFATC2IP	nuclear factor of activated T-cells, cytoplasmic, calcineurin-dependent 2 interacting protein
205897_at	0.00928744	up	1.58781	NFATC4	nuclear factor of activated T-cells, cytoplasmic, calcineurin-dependent 4
209290_s_at	0.000753925	down	-1.81131	NFIB	nuclear factor I/B
231699_at	0.0090216	down	-1.7595	NFKBIA	nuclear factor of kappa light polypeptide gene enhancer in B-cells inhibitor, alpha
230052_s_at	0.00462525	up	1.72658	NFKBID	nuclear factor of kappa light polypeptide gene enhancer in B-cells inhibitor, delta
237210_at	0.00179236	down	-2.36316	NFRKB	nuclear factor related to kappaB binding protein
238231_at	0.00717951	up	3.26248	NFYC	nuclear transcription factor Y subunit gamma
220337_at	0.00774101	down	-1.5904	NGB	neuroglobin
207492_at	0.00177183	up	2.18059	NGLY1	N-glycanase 1
227040_at	0.00441684	up	1.6613	NHLRC3	NHL repeat containing 3
212469_at	0.00692513	down	-1.69753	NIPBL	Nipped-B homolog (Drosophila)
1557737_s_at	0.00409629	up	4.00248	NKTR	natural killer cell triggering receptor
1557736_at	0.00996844	up	2.83891	NKTR	natural killer cell triggering receptor
1565537_at	0.00471317	up	1.69715	NKX1-1	NK1 homeobox 1
210673_x_at	0.000796781	down	-2.68522	NKX2-1	NK2 homeobox 1
221366_at	0.000779446	down	-2.28336	NKX6-1	NK6 homeobox 1
218318_s_at	0.00231074	up	3.29476	NLK	nemo-like kinase
222590_s_at	0.00216692	up	1.88756	NLK	nemo-like kinase
207333_at	0.0122233	down	-1.7516	NMBR	neuromedin B receptor
205851_at	0.0103144	up	1.84866	NME6	NME/NM23 nucleoside diphosphate kinase 6
227556_at	0.00515326	down	-1.74601	NME7	NME/NM23 family member 7
221073_s_at	0.013888	up	1.73689	NOD1	nucleotide-binding oligomerization domain containing 1
242922_at	0.00925919	up	1.5425	NOMO3	NODAL modulator 3
240911_at	0.00240334	down	-1.58103	NOS1	nitric oxide synthase 1 (neuronal)
218902_at	0.00794964	down	-2.81485	NOTCH1	notch 1
232373_at	0.00522977	down	-1.64382	NOXA1	NADPH oxidase activator 1
217584_at	0.000355598	up	1.69465	NPC1	Niemann-Pick disease, type C1
201455_s_at	0.000575696	down	-1.97909	NPEPPS	aminopeptidase puromycin sensitive
214184_at	0.000719307	up	2.08005	NPFF	neuropeptide FF-amide peptide precursor
238844_s_at	0.000108314	down	-2.51305	NPHP1	nephronophthisis 1 (juvenile)
1569882_at	0.00239961	down	-2.16229	NPHP3-AS1	NPHP3 antisense RNA 1
215920_s_at	0.00152492	down	-1.60467	NPIPA2///NPIPA3///NPIPA5///NPIPA8///NPIPB11///NPIPB15///NPIPB1P///NPIPB9///PDXDC2P	nuclear pore complex interacting protein family, member A2///nuclear pore complex interacting protein family, member A3///nuclear pore complex interacting protein family, member A5///nuclear pore complex interacting protein family, member A8///nuclear pore complex interacting protein family, member B11///nuclear pore complex interacting protein family, member B15///nuclear pore complex interactin…
244747_at	0.00683496	down	-1.98425	NPNT	nephronectin
214273_x_at	0.0095648	up	2.42065	NPRL3	NPR3-like, GATOR1 complex subunit
1561490_at	0.0117197	down	-1.62272	NPSR1-AS1	NPSR1 antisense RNA 1
228723_at	0.00931892	up	2.38401	NPTN-IT1	NPTN intronic transcript 1
206001_at	0.00130524	down	-1.68369	NPY	neuropeptide Y
243800_at	0.00644108	down	-1.61622	NR1H4	nuclear receptor subfamily 1, group H, member 4
208232_x_at	0.003173	down	-2.09473	NRG1	neuregulin 1
237535_x_at	0.000935055	down	-2.52055	NRXN1	neurexin 1
229649_at	0.00320939	down	-3.5484	NRXN3	neurexin 3
243612_at	0.0143908	up	1.95215	NSD1	nuclear receptor binding SET domain protein 1
226351_at	0.00162233	up	1.63343	NSUN4	NOP2/Sun domain family, member 4
242239_at	0.00545213	up	3.22969	NSUN6	NOP2/Sun domain family, member 6
215025_at	0.00282757	down	-1.63376	NTRK3	neurotrophic tyrosine kinase, receptor, type 3
222027_at	0.00303157	down	-1.88681	NUCKS1	nuclear casein kinase and cyclin-dependent kinase substrate 1
211973_at	0.000535319	down	-1.87214	NUDT3	nudix hydrolase 3
206303_s_at	0.00232141	up	4.91592	NUDT4///NUDT4P1///NUDT4P2	nudix hydrolase 4///nudix hydrolase 4 pseudogene 1///nudix hydrolase 4 pseudogene 2
239948_at	0.000855596	up	2.01334	NUP153	nucleoporin 153kDa
223984_s_at	0.00172155	up	6.37621	NUP58	nucleoporin 58kDa
209230_s_at	0.00143291	down	-1.99283	NUPR1	nuclear protein 1, transcriptional regulator
235730_at	9.10028e-05	up	3.53554	NUTM2B-AS1	NUTM2B antisense RNA 1
238326_at	0.000878195	down	-2.40918	ODF3B	outer dense fiber of sperm tails 3B
1565065_at	0.00239173	down	-1.94045	OFCC1	orofacial cleft 1 candidate 1
225106_s_at	0.0114148	up	2.68845	OGFOD1	2-oxoglutarate and iron-dependent oxygenase domain containing 1
207564_x_at	0.0151006	up	3.27938	OGT	O-linked N-acetylglucosamine (GlcNAc) transferase
206323_x_at	0.000145738	down	-9.70566	OPHN1	oligophrenin 1
221346_at	0.0112594	up	1.57857	OR10J1	olfactory receptor, family 10, subfamily J, member 1
221426_s_at	0.0018641	down	-1.54927	OR3A3	olfactory receptor, family 3, subfamily A, member 3
234770_at	0.0141988	down	-1.82525	OR51A1P	olfactory receptor, family 51, subfamily A, member 1 pseudogene
1567247_at	0.00081233	down	-2.2727	OR5H1	olfactory receptor, family 5, subfamily H, member 1
1562337_at	0.00118726	down	-2.10164	OR7D2	olfactory receptor, family 7, subfamily D, member 2
215463_at	0.00576889	down	-1.56561	OR7E24	olfactory receptor, family 7, subfamily E, member 24
1558426_x_at	0.00819033	up	2.94017	ORAI2	ORAI calcium release-activated calcium modulator 2
223432_at	0.00189962	up	2.51469	OSBP2	oxysterol binding protein 2
221237_s_at	0.0112395	up	1.82719	OSBP2	oxysterol binding protein 2
233734_s_at	0.00414428	down	-2.5172	OSBPL5	oxysterol binding protein-like 5
204854_at	0.0081087	down	-2.09897	P3H3	prolyl 3-hydroxylase 3
1568702_a_at	0.00277429	up	1.55626	PAAF1	proteasomal ATPase-associated factor 1
1560770_at	0.00716194	down	-1.60217	PABPC1	poly(A) binding protein, cytoplasmic 1
222983_s_at	0.00726188	down	-1.87614	PAIP2	poly(A) binding protein interacting protein 2
203154_s_at	0.00923315	up	2.40841	PAK4	p21 protein (Cdc42/Rac)-activated kinase 4
215374_at	0.00858084	up	1.95316	PAPOLA	poly(A) polymerase alpha
216253_s_at	0.0119557	down	-2.0626	PARVB	parvin, beta
243468_at	0.0142443	down	-1.50841	PATE1	prostate and testis expressed 1
202876_s_at	3.04161e-05	down	-2.50277	PBX2	pre-B-cell leukemia homeobox 2
203918_at	0.00399123	down	-1.54413	PCDH1	protocadherin 1
221408_x_at	0.0119763	down	-1.72531	PCDHB12	protocadherin beta 12
234724_x_at	0.0128611	down	-1.51661	PCDHB18P	protocadherin beta 18 pseudogene
223629_at	0.00738814	down	-1.71731	PCDHB5	protocadherin beta 5
239926_at	0.00357995	up	2.69384	PCF11-AS1	PCF11 anstisense RNA 1
227935_s_at	0.0034455	up	3.82693	PCGF5	polycomb group ring finger 5
210156_s_at	0.0115009	down	-1.53395	PCMT1	protein-L-isoaspartate (D-aspartate) O-methyltransferase
226119_at	0.0152085	down	-2.38057	PCMTD1	protein-L-isoaspartate (D-aspartate) O-methyltransferase domain containing 1
237577_at	0.00235296	up	3.85754	PCNP	PEST proteolytic signal containing nuclear protein
205549_at	0.0117398	down	-1.81119	PCP4	Purkinje cell protein 4
210456_at	0.00675678	down	-1.55502	PCYT1B	phosphate cytidylyltransferase 1, choline, beta
203708_at	0.0144548	down	-1.77353	PDE4B	phosphodiesterase 4B, cAMP-specific
211302_s_at	0.00659698	down	-1.56374	PDE4B	phosphodiesterase 4B, cAMP-specific
218718_at	0.00470903	down	-3.5196	PDGFC	platelet derived growth factor C
222719_s_at	0.00101575	down	-1.57904	PDGFC	platelet derived growth factor C
205226_at	0.0148615	down	-1.5251	PDGFRL	platelet-derived growth factor receptor-like
228959_at	0.00253159	down	-1.96214	PDK3	pyruvate dehydrogenase kinase, isozyme 3
241208_at	0.0077046	down	-3.01584	PDLIM5	PDZ and LIM domain 5
204524_at	0.000906377	down	-1.94267	PDPK1	3-phosphoinositide dependent protein kinase 1
1570119_at	0.0049667	down	-1.54823	PDS5B	PDS5 cohesin associated factor B
220865_s_at	0.0150429	up	2.05745	PDSS1	prenyl (decaprenyl) diphosphate synthase, subunit 1
217923_at	0.00365499	up	1.98279	PEF1	penta-EF-hand domain containing 1
209242_at	0.000190703	down	-1.64175	PEG3	paternally expressed 3
242832_at	0.00662178	down	-1.75562	PER1	period circadian clock 1
226006_at	0.00861306	down	-3.1301	PET100	PET100 homolog
1555943_at	0.00596493	down	-1.54597	PGAM5	PGAM family member 5, serine/threonine protein phosphatase, mitochondrial
220576_at	0.00897816	up	2.25132	PGAP1	post-GPI attachment to proteins 1
215293_s_at	0.00352992	up	2.4755	PGAP2	post-GPI attachment to proteins 2
41858_at	0.00543987	up	2.3476	PGAP2	post-GPI attachment to proteins 2
238004_at	0.014982	down	-1.80335	PGBD2	piggyBac transposable element derived 2
218387_s_at	0.00324178	up	1.76713	PGLS	6-phosphogluconolactonase
231024_at	0.0121231	up	2.39837	PGM5-AS1	PGM5 antisense RNA 1
1560431_at	0.00274244	down	-4.30815	PGM5P2	phosphoglucomutase 5 pseudogene 2
223469_at	0.00151741	up	1.69688	PGPEP1	pyroglutamyl-peptidase I
208305_at	0.0068342	down	-1.8745	PGR	progesterone receptor
220328_at	0.0143684	down	-1.63468	PHC3	polyhomeotic homolog 3 (Drosophila)
217951_s_at	0.00546371	down	-1.9906	PHF3	PHD finger protein 3
207009_at	0.000287211	down	-1.63462	PHOX2B	paired-like homeobox 2b
203335_at	0.0138976	up	1.71765	PHYH	phytanoyl-CoA 2-hydroxylase
203035_s_at	0.0130381	up	2.11124	PIAS3	protein inhibitor of activated STAT 3
1566111_at	0.00556829	up	1.64791	PIEZO1	piezo-type mechanosensitive ion channel component 1
209998_at	0.0149954	up	1.93968	PIGO	phosphatidylinositol glycan anchor biosynthesis class O
51146_at	0.00986503	up	1.5697	PIGV	phosphatidylinositol glycan anchor biosynthesis class V
227403_at	0.0117368	down	-1.5731	PIGX	phosphatidylinositol glycan anchor biosynthesis class X
241905_at	0.0117293	up	2.86981	PIK3C2A	phosphatidylinositol-4-phosphate 3-kinase, catalytic subunit type 2 alpha
212688_at	0.00461168	down	-1.73359	PIK3CB	phosphatidylinositol-4,5-bisphosphate 3-kinase, catalytic subunit beta
211230_s_at	0.0073031	down	-2.13978	PIK3CD	phosphatidylinositol-4,5-bisphosphate 3-kinase, catalytic subunit delta
203879_at	0.00250693	down	-1.546	PIK3CD	phosphatidylinositol-4,5-bisphosphate 3-kinase, catalytic subunit delta
229392_s_at	0.00548863	down	-1.64537	PIK3R2	phosphoinositide-3-kinase, regulatory subunit 2 (beta)
214224_s_at	0.0115557	down	-3.456	PIN4	peptidylprolyl cis/trans isomerase, NIMA-interacting 4
204571_x_at	0.00560549	down	-3.26278	PIN4	peptidylprolyl cis/trans isomerase, NIMA-interacting 4
214225_at	0.00302856	up	1.90381	PIN4	peptidylprolyl cis/trans isomerase, NIMA-interacting 4
1553003_at	0.0147605	down	-1.48501	PKHD1	polycystic kidney and hepatic disease 1 (autosomal recessive)
212629_s_at	0.00434907	down	-3.49708	PKN2	protein kinase N2
54051_at	0.00263322	up	1.64071	PKNOX1	PBX/knotted 1 homeobox 1
234971_x_at	0.000721507	down	-2.40929	PLCD3	phospholipase C, delta 3
227037_at	0.00684086	up	1.71325	PLD6	phospholipase D family, member 6
224121_x_at	0.0107735	down	-2.18516	PLEKHB2	pleckstrin homology domain containing, family B (evectins) member 2
230441_at	0.0123029	down	-1.54342	PLEKHG4B	pleckstrin homology domain containing, family G (with RhoGef domain) member 4B
220073_s_at	0.00649639	up	1.68547	PLEKHG6	pleckstrin homology domain containing, family G (with RhoGef domain) member 6
1560069_at	0.00844624	up	2.82215	PLEKHM3	pleckstrin homology domain containing, family M, member 3
224125_at	0.000323564	down	-1.98741	PLEKHN1	pleckstrin homology domain containing, family N member 1
205871_at	0.00187643	up	7.17419	PLGLB1///PLGLB2	plasminogen-like B1///plasminogen-like B2
214415_at	0.00107942	up	2.63531	PLGLB1///PLGLB2	plasminogen-like B1///plasminogen-like B2
1568667_s_at	0.00176355	down	-1.61101	PLIN5	perilipin 5
218901_at	0.00223397	down	-4.0483	PLSCR4	phospholipid scramblase 4
1562240_at	0.000179867	down	-1.83679	PLXNA4	plexin A4
235328_at	0.00179448	up	1.66296	PLXNC1	plexin C1
212235_at	0.0031316	down	-2.15594	PLXND1	plexin D1
235758_at	0.00642562	down	-1.77748	PNMA6A	paraneoplastic Ma antigen family member 6A
211697_x_at	0.0039577	down	-2.71201	PNO1	partner of NOB1 homolog
212705_x_at	0.00479365	down	-1.72882	PNPLA2	patatin-like phospholipase domain containing 2
212349_at	0.00432752	down	-1.6033	POFUT1	protein O-fucosyltransferase 1
1553587_a_at	0.00194609	down	-1.86454	POLE4	polymerase (DNA-directed), epsilon 4, accessory subunit
217635_s_at	0.0107976	down	-1.7849	POLG	polymerase (DNA directed), gamma
219380_x_at	0.00479959	down	-2.09746	POLH	polymerase (DNA directed), eta
224517_at	0.0103415	up	2.15983	POLR2J4	polymerase (RNA) II (DNA directed) polypeptide J4, pseudogene
206654_s_at	0.0092413	down	-1.97808	POLR3G	polymerase (RNA) III (DNA directed) polypeptide G (32kD)
225689_at	0.000114309	up	2.31458	POMGNT2	protein O-linked mannose N-acetylglucosaminyltransferase 2 (beta 1,4-)
235661_at	0.00874079	down	-1.83741	POU2F2	POU class 2 homeobox 2
242866_x_at	0.00560521	down	-1.66934	POU2F2	POU class 2 homeobox 2
229750_at	0.00842798	down	-1.59465	POU2F2	POU class 2 homeobox 2
207084_at	0.0041525	down	-1.53909	POU3F2	POU class 3 homeobox 2
207725_at	0.00242702	down	-1.75689	POU4F2	POU class 4 homeobox 2
1559496_at	0.00406893	up	2.29298	PPA2	pyrophosphatase (inorganic) 2
200967_at	0.00683661	up	4.3648	PPIB	peptidylprolyl isomerase B (cyclophilin B)
204518_s_at	0.00496417	down	-1.90587	PPIC	peptidylprolyl isomerase C (cyclophilin C)
210407_at	0.0110378	up	1.75168	PPM1A	protein phosphatase, Mg2+/Mn2+ dependent, 1A
205938_at	0.0149977	down	-1.79148	PPM1E	protein phosphatase, Mg2+/Mn2+ dependent, 1E
201602_s_at	0.015259	down	-1.63893	PPP1R12A	protein phosphatase 1, regulatory subunit 12A
1557553_at	0.00179235	up	2.12213	PPP1R12B	protein phosphatase 1, regulatory subunit 12B
233700_at	0.00226052	up	2.0078	PPP1R12B	protein phosphatase 1, regulatory subunit 12B
203955_at	0.00719852	down	-1.51765	PPP1R26	protein phosphatase 1, regulatory subunit 26
229001_at	0.0117017	up	1.95848	PPP1R3E	protein phosphatase 1, regulatory subunit 3E
231966_at	0.0137227	down	-2.09804	PPP1R9A	protein phosphatase 1, regulatory subunit 9A
228010_at	0.00535165	down	-1.83576	PPP2R2C	protein phosphatase 2, regulatory subunit B, gamma
239188_at	0.00445451	up	1.73799	PPP2R3C	protein phosphatase 2, regulatory subunit B'', gamma
1557718_at	0.00162924	up	1.60459	PPP2R5C	protein phosphatase 2, regulatory subunit B', gamma
202425_x_at	0.00219397	down	-1.88649	PPP3CA	protein phosphatase 3, catalytic subunit, alpha isozyme
204506_at	0.000451407	down	-3.00673	PPP3R1	protein phosphatase 3, regulatory subunit B, alpha
232312_at	0.0125102	up	2.61903	PPP6R3	protein phosphatase 6, regulatory subunit 3
1555783_x_at	0.000257494	up	1.76475	PQLC2	PQ loop repeat containing 2
216458_at	0.0123726	up	1.53323	PQLC3	PQ loop repeat containing 3
203456_at	0.00552368	up	1.70181	PRAF2	PRA1 domain family, member 2
208938_at	0.00146571	up	2.41946	PRCC	papillary renal cell carcinoma (translocation-associated)
209766_at	3.13939e-05	up	1.83178	PRDX3	peroxiredoxin 3
201923_at	0.0140271	up	2.42916	PRDX4	peroxiredoxin 4
243389_at	0.000789619	up	1.69032	PRH1///PRH1-PRR4///PRR4	proline-rich protein HaeIII subfamily 1///PRH1-PRR4 readthrough///proline rich 4 (lacrimal)
1561676_at	0.00981455	down	-1.59314	PRICKLE2-AS3	PRICKLE2 antisense RNA 3
240349_at	0.0133418	down	-1.95422	PRKAA2	protein kinase, AMP-activated, alpha 2 catalytic subunit
200707_at	0.0134216	down	-2.02765	PRKCSH	protein kinase C substrate 80K-H
241669_x_at	0.000468221	down	-4.74396	PRKD2	protein kinase D2
216069_at	0.0122187	up	4.40598	PRMT2	protein arginine methyltransferase 2
220883_at	0.00275764	down	-1.50383	PRO2012	uncharacterized protein PRO2012
243614_s_at	0.00269595	down	-3.07265	PRODH2	proline dehydrogenase (oxidase) 2
228656_at	0.0118227	down	-1.61228	PROX1	prospero homeobox 1
219168_s_at	0.0124178	up	2.83645	PRR5	proline rich 5 (renal)
1560448_at	0.000126662	down	-1.58118	PRR7-AS1	PRR7 antisense RNA 1
211944_at	0.00967834	down	-2.33748	PRRC2C	proline-rich coiled-coil 2C
214052_x_at	0.00479107	down	-2.03779	PRRC2C	proline-rich coiled-coil 2C
205991_s_at	0.0134598	down	-1.94793	PRRX1	paired related homeobox 1
229073_at	0.00661837	down	-2.17266	PRTG	protogenin
223062_s_at	0.00511444	up	5.2132	PSAT1	phosphoserine aminotransferase 1
1554933_at	0.00414075	up	1.62622	PSIP1	PC4 and SFRS1 interacting protein 1
232648_at	0.00894497	up	2.24421	PSMA3	proteasome subunit alpha 3
231323_at	0.000553999	up	1.90604	PSMB2	proteasome subunit beta 2
244801_at	0.00761232	up	2.65245	PSMB7	proteasome subunit beta 7
1555853_at	0.01078	down	-1.62909	PSMB8-AS1	PSMB8 antisense RNA 1 (head to head)
200988_s_at	0.00892257	up	1.91433	PSME3	proteasome activator subunit 3
201052_s_at	0.00240509	up	3.06957	PSMF1	proteasome inhibitor subunit 1
201053_s_at	0.0121178	up	2.20488	PSMF1	proteasome inhibitor subunit 1
224617_at	0.00695603	down	-1.8973	PTBP3	polypyrimidine tract binding protein 3
1555910_at	0.00799476	up	2.19986	PTCD2	pentatricopeptide repeat domain 2
209816_at	0.0020605	down	-1.67063	PTCH1	patched 1
230019_s_at	0.00172831	up	1.71865	PTCHD2	patched domain containing 2
211837_s_at	0.00953884	down	-1.94066	PTCRA	pre T-cell antigen receptor alpha
213933_at	0.0011916	down	-1.71981	PTGER3	prostaglandin E receptor 3 (subtype EP3)
213690_s_at	0.00360589	down	-1.88574	PTOV1-AS2	PTOV1 antisense RNA 2
213691_at	0.00626159	down	-1.65583	PTOV1-AS2	PTOV1 antisense RNA 2
214223_at	0.0121342	down	-1.62088	PTP4A3	protein tyrosine phosphatase type IVA, member 3
238841_at	0.00629299	up	1.96418	PTPDC1	protein tyrosine phosphatase domain containing 1
216915_s_at	0.00030783	down	-4.93965	PTPN12	protein tyrosine phosphatase, non-receptor type 12
244533_at	0.0111421	down	-1.51929	PTPN14	protein tyrosine phosphatase, non-receptor type 14
204935_at	0.000827708	up	2.10461	PTPN2	protein tyrosine phosphatase, non-receptor type 2
233226_at	0.0131029	up	2.55254	PTPN9	protein tyrosine phosphatase, non-receptor type 9
212587_s_at	0.0132803	down	-1.55514	PTPRC	protein tyrosine phosphatase, receptor type, C
212588_at	0.00559121	down	-1.5496	PTPRC	protein tyrosine phosphatase, receptor type, C
205712_at	0.0126712	down	-1.58529	PTPRD	protein tyrosine phosphatase, receptor type, D
227126_at	0.00528384	down	-2.12086	PTPRG	protein tyrosine phosphatase, receptor type, G
204944_at	0.014169	down	-1.64314	PTPRG	protein tyrosine phosphatase, receptor type, G
226571_s_at	0.01548	down	-1.99937	PTPRS	protein tyrosine phosphatase, receptor type, S
214444_s_at	0.0103742	down	-1.59477	PVR	poliovirus receptor
238051_x_at	0.00377159	down	-2.20977	PWWP2B	PWWP domain containing 2B
202148_s_at	0.00413842	up	2.05591	PYCR1	pyrroline-5-carboxylate reductase 1
216748_at	0.00535476	up	2.44029	PYHIN1	pyrin and HIN domain family, member 1
209123_at	0.0121657	up	2.2943	QDPR	quinoid dihydropteridine reductase
1564129_a_at	0.00250216	down	-2.80226	QPRT	quinolinate phosphoribosyltransferase
218948_at	0.0145718	up	4.12196	QRSL1	glutaminyl-tRNA synthase (glutamine-hydrolyzing)-like 1
229982_at	0.00368323	up	1.95141	QSER1	glutamine and serine rich 1
200863_s_at	0.0115178	down	-1.53443	RAB11A	RAB11A, member RAS oncogene family
1556123_a_at	0.00202868	up	1.69292	RAB11B-AS1	RAB11B antisense RNA 1
225746_at	0.00508675	down	-1.7047	RAB11FIP4	RAB11 family interacting protein 4 (class II)
236019_at	0.00156133	up	3.04972	RAB12	RAB12, member RAS oncogene family
200928_s_at	0.01121	up	1.53442	RAB14	RAB14, member RAS oncogene family
59697_at	0.0148002	up	1.63176	RAB15	RAB15, member RAS oncogene family
229398_at	0.00231483	up	2.16489	RAB18	RAB18, member RAS oncogene family
235766_x_at	0.0116328	down	-2.24442	RAB27A	RAB27A, member RAS oncogene family
208730_x_at	0.000307143	down	-3.97243	RAB2A	RAB2A, member RAS oncogene family
225074_at	0.0133741	up	2.40991	RAB2B	RAB2B, member RAS oncogene family
229300_at	0.00279098	down	-1.86526	RAB3C	RAB3C, member RAS oncogene family
243851_at	0.0109308	up	2.05852	RAB3GAP2	RAB3 GTPase activating protein subunit 2 (non-catalytic)
217597_x_at	0.000828901	down	-1.65501	RAB40B	RAB40B, member RAS oncogene family
209089_at	0.0107283	down	-1.71153	RAB5A	RAB5A, member RAS oncogene family
215342_s_at	0.0151198	down	-2.53735	RABGAP1L	RAB GTPase activating protein 1-like
213982_s_at	0.00872787	down	-1.64124	RABGAP1L	RAB GTPase activating protein 1-like
225377_at	0.012027	up	2.0938	RABL6	RAB, member RAS oncogene family-like 6
219830_at	0.00358856	down	-1.55249	RAI1	retinoic acid induced 1
202844_s_at	0.00300902	down	-1.53917	RALBP1	ralA binding protein 1
234923_at	0.00676807	up	3.44675	RALGAPA1	Ral GTPase activating protein, alpha subunit 1 (catalytic)
232500_at	0.0127587	up	2.97182	RALGAPA2	Ral GTPase activating protein, alpha subunit 2 (catalytic)
234314_at	9.5638e-05	down	-1.8656	RALGAPA2	Ral GTPase activating protein, alpha subunit 2 (catalytic)
221809_at	0.00557614	up	1.75051	RANBP10	RAN binding protein 10
202362_at	0.00613006	down	-1.75162	RAP1A	RAP1A, member of RAS oncogene family
238176_at	0.0130591	up	3.13595	RAPGEF2	Rap guanine nucleotide exchange factor 2
1565358_at	0.00800263	down	-7.59558	RARA	retinoic acid receptor, alpha
203750_s_at	0.00169887	down	-1.80832	RARA	retinoic acid receptor, alpha
232901_at	0.0113722	up	1.49275	RARS2	arginyl-tRNA synthetase 2, mitochondrial
1553185_at	0.0126382	down	-4.26635	RASEF	RAS and EF-hand domain containing
235144_at	0.00201648	down	-2.97704	RASEF	RAS and EF-hand domain containing
244830_at	0.0123801	up	1.71533	RASIP1	Ras interacting protein 1
227167_s_at	0.00298664	down	-1.6933	RASSF3	Ras association (RalGDS/AF-6) domain family member 3
235161_at	0.0065818	down	-1.52209	RASSF8-AS1	RASSF8 atnisense RNA 1
205169_at	0.00367734	up	1.89988	RBBP5	retinoblastoma binding protein 5
238801_at	0.000461662	down	-2.33145	RBM33	RNA binding motif protein 33
219754_at	0.00530376	up	2.67806	RBM41	RNA binding motif protein 41
228304_at	0.00519656	up	2.40544	RBM43	RNA binding motif protein 43
1556336_at	0.00637961	up	1.81392	RBMX	RNA binding motif protein, X-linked
208307_at	0.0113123	down	-2.40177	RBMY1A1///RBMY1B///RBMY1D///RBMY1E///RBMY1F///RBMY1J	RNA binding motif protein, Y-linked, family 1, member A1///RNA binding motif protein, Y-linked, family 1, member B///RNA binding motif protein, Y-linked, family 1, member D///RNA binding motif protein, Y-linked, family 1, member E///RNA binding motif protein, Y-linked, family 1, member F///RNA binding motif protein, Y-linked, family 1, member J
238066_at	0.0147138	down	-3.1607	RBP7	retinol binding protein 7, cellular
215109_at	0.0070467	up	2.91332	RC3H1	ring finger and CCCH-type domains 1
241433_at	0.00815933	up	1.71578	RCOR3	REST corepressor 3
217042_at	0.0026803	up	1.49756	RDH11	retinol dehydrogenase 11 (all-trans/9-cis/11-cis)
216153_x_at	8.89359e-05	down	-8.24501	RECK	reversion-inducing-cysteine-rich protein with kazal motifs
221686_s_at	0.00465706	up	1.69767	RECQL5	RecQ helicase-like 5
238736_at	0.00513368	up	3.65063	REV3L	REV3 like, DNA directed polymerase zeta catalytic subunit
244281_at	0.0029603	down	-2.5285	REXO1	REX1, RNA exonuclease 1 homolog
214408_s_at	0.00586827	down	-1.66716	RFPL1S///RFPL3S	RFPL1 antisense RNA 1///RFPL3 antisense
227339_at	0.00874087	down	-2.00193	RGMB	repulsive guidance molecule family member b
209638_x_at	0.00244704	down	-1.49193	RGS12	regulator of G-protein signaling 12
223809_at	0.00789104	down	-6.08503	RGS18	regulator of G-protein signaling 18
1554895_a_at	0.00238602	down	-1.54998	RHBDL2	rhomboid, veinlet-like 2 (Drosophila)
201452_at	0.000503708	down	-1.77785	RHEB	Ras homolog enriched in brain
1555233_at	0.00143335	down	-1.74134	RHOJ	ras homolog family member J
1559582_at	0.00188195	up	2.70278	RHOQ	ras homolog family member Q
212117_at	0.0118947	down	-1.56142	RHOQ	ras homolog family member Q
224044_at	0.013591	up	4.83604	RHOT1	ras homolog family member T1
221789_x_at	0.00371866	down	-1.49955	RHOT2	ras homolog family member T2
228405_at	0.000374467	down	-1.53887	RHPN1	rhophilin, Rho GTPase binding protein 1
236620_at	0.00326852	up	2.35722	RIF1	replication timing regulatory factor 1
233781_s_at	0.00738222	down	-1.51247	RIF1	replication timing regulatory factor 1
237995_at	0.0105717	down	-1.72035	RIMBP2	RIMS binding protein 2
227644_at	0.00238694	down	-1.51394	RIMS4	regulating synaptic membrane exocytosis 4
1562005_at	0.0021734	up	2.48152	RIN3	Ras and Rab interactor 3
219457_s_at	0.00242573	down	-2.46409	RIN3	Ras and Rab interactor 3
60471_at	0.00858578	down	-2.03168	RIN3	Ras and Rab interactor 3
207267_s_at	0.0093683	down	-2.20716	RIPPLY3	ripply transcriptional repressor 3
204243_at	0.00636423	down	-3.53963	RLF	rearranged L-myc fusion
227218_at	0.00526715	down	-1.59395	RLTPR	RGD motif, leucine rich repeats, tropomodulin domain and proline-rich containing
229843_at	0.00594357	up	2.94302	RMDN1	regulator of microtubule dynamics 1
1560042_at	0.00851378	up	1.6468	RMDN2	regulator of microtubule dynamics 2
218126_at	0.000106721	up	1.90951	RMDN3	regulator of microtubule dynamics 3
225762_x_at	0.00853149	down	-2.81958	RNA45S5	RNA, 45S pre-ribosomal 5
225767_at	0.00894752	down	-1.5903	RNA45S5	RNA, 45S pre-ribosomal 5
215040_at	0.00652623	up	2.21773	RNASEH2B	ribonuclease H2, subunit B
232722_at	0.0152309	up	1.84725	RNASET2	ribonuclease T2
200868_s_at	0.0146081	down	-1.71092	RNF114	ring finger protein 114
221063_x_at	0.00116564	up	1.80587	RNF123	ring finger protein 123
201823_s_at	0.00899525	up	1.89067	RNF14	ring finger protein 14
226077_at	0.0076896	down	-1.55324	RNF145	ring finger protein 145
221908_at	0.0124398	up	1.77408	RNFT2	ring finger protein, transmembrane 2
235854_x_at	0.00794615	down	-1.79079	ROCK1	Rho-associated, coiled-coil containing protein kinase 1
205806_at	0.00624625	down	-1.66113	ROM1	retinal outer segment membrane protein 1
221143_at	0.00327545	up	2.49006	RPA4	replication protein A4
222225_at	0.00583435	down	-1.84862	RPL23AP53	ribosomal protein L23a pseudogene 53
226877_at	0.00222087	up	3.21458	RPL32P3	ribosomal protein L32 pseudogene 3
1558969_a_at	0.012679	up	1.78278	RPL32P3	ribosomal protein L32 pseudogene 3
215249_at	0.0115799	down	-1.63856	RPL35A	ribosomal protein L35a
214041_x_at	0.00653311	down	-5.55593	RPL37A	ribosomal protein L37a
221943_x_at	0.000764157	down	-3.56219	RPL38	ribosomal protein L38
202028_s_at	0.000131188	down	-2.85638	RPL38	ribosomal protein L38
225403_at	0.00735518	up	1.55985	RPP25L	ribonuclease P/MRP 25kDa subunit-like
219370_at	0.00296418	down	-1.69034	RPRM	reprimo, TP53 dependent G2 arrest mediator candidate
214001_x_at	0.00025407	down	-3.4235	RPS10	ribosomal protein S10
213350_at	0.00964856	down	-3.17657	RPS11	ribosomal protein S11
226130_at	0.00664741	up	2.09985	RPS16	ribosomal protein S16
204906_at	0.0122166	down	-1.69934	RPS6KA2	ribosomal protein S6 kinase, 90kDa, polypeptide 2
1554319_at	0.00875937	down	-1.49603	RPS6KA5	ribosomal protein S6 kinase, 90kDa, polypeptide 5
221940_at	0.0104877	up	2.36382	RPUSD2	RNA pseudouridylate synthase domain containing 2
204803_s_at	0.0106661	down	-1.79578	RRAD	Ras-related associated with diabetes
218088_s_at	0.00463915	down	-1.57371	RRAGC	Ras-related GTP binding C
242297_at	2.48146e-05	up	3.59462	RREB1	ras responsive element binding protein 1
215620_at	0.00397013	up	2.4365	RREB1	ras responsive element binding protein 1
215032_at	0.00197146	up	2.14191	RREB1	ras responsive element binding protein 1
230328_at	0.00618159	up	1.81946	RRN3///RRN3P1///RRN3P2	RRN3 homolog, RNA polymerase I transcription factor///RRN3 homolog, RNA polymerase I transcription factor pseudogene 1///RRN3 homolog, RNA polymerase I transcription factor pseudogene 2
243124_at	0.0153425	up	2.16697	RRN3P2	RRN3 homolog, RNA polymerase I transcription factor pseudogene 2
222790_s_at	0.0097264	up	3.5576	RSBN1	round spermatid basic protein 1
222789_at	0.0122484	up	2.10683	RSBN1	round spermatid basic protein 1
216325_x_at	0.00341718	down	-1.9723	RTEL1-TNFRSF6B	RTEL1-TNFRSF6B readthrough (NMD candidate)
203485_at	0.00417992	down	-1.92138	RTN1	reticulon 1
210222_s_at	0.00230012	down	-1.51241	RTN1	reticulon 1
1553277_at	0.0140772	down	-1.67806	RTTN	rotatin
219957_at	0.00736031	up	2.74955	RUFY2	RUN and FYVE domain containing 2
213939_s_at	0.00696611	up	2.69141	RUFY3	RUN and FYVE domain containing 3
213437_at	0.00080743	up	1.5358	RUFY3	RUN and FYVE domain containing 3
206196_s_at	0.0129893	up	2.77149	RUNDC3A	RUN domain containing 3A
220918_at	0.00916109	up	2.89741	RUNX1-IT1	RUNX1 intronic transcript 1
228827_at	0.000758166	down	-2.16643	RUNX1T1	runt-related transcription factor 1; translocated to, 1 (cyclin D-related)
230256_at	3.37349e-05	up	2.86839	RUSC1-AS1	RUSC1 antisense RNA 1
201846_s_at	0.00342247	down	-2.46266	RYBP	RING1 and YY1 binding protein
201844_s_at	0.00523834	down	-2.26739	RYBP	RING1 and YY1 binding protein
204351_at	0.00956974	down	-14.1932	S100P	S100 calcium binding protein P
231741_at	0.0133048	up	1.85019	S1PR3	sphingosine-1-phosphate receptor 3
229871_at	0.0143444	up	2.10864	SAMD4B	sterile alpha motif domain containing 4B
204692_at	3.82635e-05	down	-2.01192	SAP25	Sin3A associated protein 25kDa
37796_at	0.00436701	down	-1.68224	SAP25	Sin3A associated protein 25kDa
234536_at	0.00306068	down	-2.1425	SARDH	sarcosine dehydrogenase
231998_at	0.00849665	down	-1.71479	SART1	squamous cell carcinoma antigen recognized by T-cells 1
213435_at	0.0013112	down	-1.59212	SATB2	SATB homeobox 2
212389_at	0.0127167	down	-1.59739	SBF1	SET binding factor 1
235209_at	0.013365	down	-1.53468	SBSPON	somatomedin B and thrombospondin type 1 domain containing
1570507_at	0.00769852	up	4.30571	SCAF11	SR-related CTD-associated factor 11
212417_at	0.00527961	up	4.37419	SCAMP1	secretory carrier membrane protein 1
206021_at	0.00324541	down	-2.08295	SCAND2P	SCAN domain containing 2 pseudogene
215754_at	0.0112573	up	1.95887	SCARB2	scavenger receptor class B, member 2
240830_at	0.000110497	down	-3.0056	SCARNA17///SNHG22	small Cajal body-specific RNA 17///small nucleolar RNA host gene 22
220232_at	0.000212848	down	-26.169	SCD5	stearoyl-CoA desaturase 5
233229_at	0.00547068	up	2.15159	SCFD1	sec1 family domain containing 1
217264_s_at	0.00736299	down	-2.32898	SCNN1A	sodium channel, non voltage gated 1 alpha subunit
221198_at	0.0130429	down	-1.85505	SCT	secretin
218711_s_at	0.00975921	down	-3.43662	SDPR	serum deprivation response
216274_s_at	0.00421525	down	-2.19728	SEC11A	SEC11 homolog A, signal peptidase complex subunit
201290_at	0.00524809	down	-1.724	SEC11A	SEC11 homolog A, signal peptidase complex subunit
240036_at	0.000882598	down	-2.27172	SEC14L1	SEC14-like lipid binding 1
236268_at	0.013424	up	2.81312	SEC22C	SEC22 homolog C, vesicle trafficking protein
201582_at	0.0083525	up	1.87007	SEC23B	Sec23 homolog B, COPII coat complex component
212451_at	0.00193332	up	1.99659	SECISBP2L	SECIS binding protein 2-like
214433_s_at	0.00389787	up	24.0034	SELENBP1	selenium binding protein 1
203789_s_at	0.0103403	down	-2.12652	SEMA3C	sema domain, immunoglobulin domain (Ig), short basic domain, secreted, (semaphorin) 3C
213169_at	0.00897196	down	-1.87682	SEMA5A	sema domain, seven thrombospondin repeats (type 1 and type 1-like), transmembrane domain (TM) and short cytoplasmic domain, (semaphorin) 5A
230345_at	0.0120303	down	-1.74482	SEMA7A	semaphorin 7A, GPI membrane anchor (John Milton Hagen blood group)
209767_s_at	0.013704	down	-2.0399	SEPT5///SEPT5-GP1BB	septin 5///SEPT5-GP1BB readthrough
209769_s_at	0.003135	down	-2.05521	SEPT5-GP1BB	SEPT5-GP1BB readthrough
217272_s_at	0.0133684	down	-3.9564	SERPINB13	serpin peptidase inhibitor, clade B (ovalbumin), member 13
211361_s_at	0.000253841	down	-1.5875	SERPINB13	serpin peptidase inhibitor, clade B (ovalbumin), member 13
216257_at	0.0119008	down	-1.48707	SERPINB13	serpin peptidase inhibitor, clade B (ovalbumin), member 13
223394_at	0.0139653	up	1.85282	SERTAD1	SERTA domain containing 1
235683_at	0.00436125	up	13.5514	SESN3	sestrin 3
212493_s_at	0.0117375	down	-1.5176	SETD2	SET domain containing 2
209381_x_at	0.0017019	up	1.9459	SF3A2	splicing factor 3a subunit 2
201070_x_at	0.000525852	down	-2.85498	SF3B1	splicing factor 3b, subunit 1, 155kDa
214305_s_at	1.12602e-05	down	-2.69249	SF3B1	splicing factor 3b, subunit 1, 155kDa
1561923_a_at	0.000803528	up	2.45648	SF3B6	splicing factor 3b subunit 6
215454_x_at	0.0148475	down	-1.8579	SFTPC	surfactant protein C
217226_s_at	0.00219755	down	-1.86461	SFXN3	sideroflexin 3
201311_s_at	0.00483767	down	-1.48843	SH3BGRL	SH3 domain binding glutamate-rich protein like
223265_at	0.000191886	down	-2.2573	SH3BP5L	SH3-binding domain protein 5-like
211565_at	0.000550598	down	-26.9616	SH3GL3	SH3-domain GRB2-like 3
223744_s_at	0.00720989	down	-1.71661	SIAE	sialic acid acetylesterase
209339_at	0.00939772	up	1.5497	SIAH2	siah E3 ubiquitin protein ligase 2
1552807_a_at	0.0102595	down	-4.74853	SIGLEC10	sialic acid binding Ig-like lectin 10
1552911_at	0.000154969	down	-1.81837	SIGLEC11	sialic acid binding Ig-like lectin 11
214484_s_at	0.00257293	up	2.00146	SIGMAR1	sigma non-opioid intracellular receptor 1
204155_s_at	0.0039229	down	-1.59139	SIK3	SIK family kinase 3
238006_at	0.00404266	down	-1.55537	SIN3A	SIN3 transcription regulator family member A
229796_at	0.00620936	down	-2.01495	SIX4	SIX homeobox 4
207250_at	0.0113887	down	-1.77586	SIX6	SIX homeobox 6
200719_at	0.000709313	up	1.83045	SKP1	S-phase kinase-associated protein 1
233874_at	0.012682	up	1.98531	SLAIN2	SLAIN motif family member 2
203123_s_at	0.00230558	up	1.89703	SLC11A2	solute carrier family 11 (proton-coupled divalent metal ion transporter), member 2
215274_at	0.014528	down	-1.75599	SLC12A3	solute carrier family 12 (sodium/chloride transporter), member 3
240159_at	0.0128456	up	2.72925	SLC15A2	solute carrier family 15 (oligopeptide transporter), member 2
1568813_at	0.00607399	up	1.88116	SLC16A1-AS1	SLC16A1 antisense RNA 1
232922_s_at	0.00564883	down	-1.61908	SLC17A9	solute carrier family 17 (vesicular nucleotide transporter), member 9
207074_s_at	0.00769075	down	-1.78564	SLC18A1	solute carrier family 18 (vesicular monoamine transporter), member 1
1555953_at	7.18217e-06	down	-1.85881	SLC19A1	solute carrier family 19 (folate transporter), member 1
220736_at	0.00870447	down	-1.6051	SLC19A3	solute carrier family 19 (thiamine transporter), member 3
207444_at	0.00178659	down	-1.75248	SLC22A13	solute carrier family 22 (organic anion/urate transporter), member 13
205074_at	0.0103294	up	1.82814	SLC22A5	solute carrier family 22 (organic cation/carnitine transporter), member 5
203775_at	0.00914051	up	1.98203	SLC25A13	solute carrier family 25 (aspartate/glutamate carrier), member 13
214140_at	0.00184671	up	1.70363	SLC25A16	solute carrier family 25 (mitochondrial carrier), member 16
230624_at	0.00512533	down	-1.60101	SLC25A27	solute carrier family 25, member 27
223698_at	0.00328212	down	-2.29076	SLC25A36	solute carrier family 25 (pyrimidine nucleotide carrier), member 36
223649_s_at	0.000147501	up	14.2184	SLC25A39	solute carrier family 25, member 39
232551_at	0.00431882	up	1.94773	SLC26A6	solute carrier family 26 (anion exchanger), member 6
207439_s_at	0.00910634	up	2.13244	SLC35A2	solute carrier family 35 (UDP-galactose transporter), member A2
209326_at	0.00834232	up	1.59139	SLC35A2	solute carrier family 35 (UDP-galactose transporter), member A2
222647_at	0.00618797	up	1.55451	SLC35C1	solute carrier family 35 (GDP-fucose transporter), member C1
231437_at	0.00417378	up	2.08525	SLC35D2	solute carrier family 35 (UDP-GlcNAc/UDP-glucose transporter), member D2
242942_at	0.00813609	down	-1.66633	SLC38A10	solute carrier family 38, member 10
234973_at	0.00955286	up	2.77505	SLC38A5	solute carrier family 38, member 5
214830_at	0.0118947	up	1.78551	SLC38A6	solute carrier family 38, member 6
243709_at	0.000544669	up	2.07432	SLC38A9	solute carrier family 38, member 9
209266_s_at	0.00752361	down	-1.62003	SLC39A8	solute carrier family 39 (zinc transporter), member 8
216009_at	0.00989475	down	-2.46518	SLC39A9	solute carrier family 39, member 9
205799_s_at	0.00338761	up	1.68941	SLC3A1	solute carrier family 3 (amino acid transporter heavy chain), member 1
226629_at	0.0147279	down	-2.05559	SLC43A2	solute carrier family 43 (amino acid system L transporter), member 2
218417_s_at	0.000944297	up	2.1453	SLC48A1	solute carrier family 48 (heme transporter), member 1
48106_at	0.00280405	up	1.80204	SLC48A1	solute carrier family 48 (heme transporter), member 1
205592_at	0.0119861	up	5.33868	SLC4A1	solute carrier family 4 (anion exchanger), member 1 (Diego blood group)
211494_s_at	0.00211595	down	-2.28864	SLC4A4	solute carrier family 4 (sodium bicarbonate cotransporter), member 4
215812_s_at	0.00396082	up	1.75862	SLC6A10P///SLC6A10PB///SLC6A8	solute carrier family 6 (neurotransmitter transporter), member 10, pseudogene///solute carrier family 6 (neurotransmitter transporter), member 8 pseudogene///solute carrier family 6 (neurotransmitter transporter), member 8
202219_at	0.00274539	up	4.94642	SLC6A8	solute carrier family 6 (neurotransmitter transporter), member 8
213843_x_at	0.00195254	up	2.91565	SLC6A8	solute carrier family 6 (neurotransmitter transporter), member 8
210854_x_at	0.00733014	up	2.7456	SLC6A8	solute carrier family 6 (neurotransmitter transporter), member 8
232057_at	3.22798e-06	up	1.59181	SLC7A6OS	solute carrier family 7, member 6 opposite strand
222727_s_at	0.000773458	down	-1.60026	SLC8B1	solute carrier family 8 (sodium/lithium/calcium exchanger), member B1
1553633_s_at	0.00578528	down	-2.05929	SLC9B1	solute carrier family 9, subfamily B (NHA1, cation proton antiporter 1), member 1
231485_at	0.00530031	down	-1.63124	SLIT1-AS1	SLIT1 antisense RNA 1
236390_at	0.00508092	up	1.58864	SLX4IP	SLX4 interacting protein
202526_at	0.0148275	up	1.53111	SMAD4	SMAD family member 4
227648_at	0.0148227	up	2.35479	SMDT1	single-pass membrane protein with aspartate-rich tail 1
201794_s_at	0.00532775	up	2.04581	SMG7	SMG7 nonsense mediated mRNA decay factor
222336_at	0.0149456	up	2.23283	SMIM14	small integral membrane protein 14
216230_x_at	0.000542311	up	2.00181	SMPD1	sphingomyelin phosphodiesterase 1, acid lysosomal
232665_x_at	0.00082748	up	1.82813	SMURF1	SMAD specific E3 ubiquitin protein ligase 1
229773_at	0.00410479	up	2.3027	SNAP23	synaptosome associated protein 23kDa
210465_s_at	0.0067094	up	1.82777	SNAPC3	small nuclear RNA activating complex polypeptide 3
204466_s_at	0.0143613	up	8.62018	SNCA	synuclein alpha
210109_at	0.00118936	up	4.23611	SND1///SND1-IT1	staphylococcal nuclease and tudor domain containing 1///SND1 intronic transcript 1
215011_at	0.0127008	up	2.49461	SNHG3	small nucleolar RNA host gene 3
215224_at	0.0151068	up	2.81829	SNORA21	small nucleolar RNA, H/ACA box 21
235102_x_at	0.000844582	down	-5.71415	SNORD3A///SNORD3B-1///SNORD3B-2///SNORD3C	small nucleolar RNA, C/D box 3A///small nucleolar RNA, C/D box 3B-1///small nucleolar RNA, C/D box 3B-2///small nucleolar RNA, C/D box 3C
213121_at	0.0128247	down	-1.99805	SNRNP70	small nuclear ribonucleoprotein, U1 70kDa subunit
227312_at	0.000224766	up	2.11966	SNTB2	syntrophin, beta 2 (dystrophin-associated protein A1, 59kDa, basic component 2)
205482_x_at	0.00930327	down	-1.7416	SNX15	sorting nexin 15
215500_at	0.00927724	up	1.78631	SNX29	sorting nexin 29
209999_x_at	0.00195335	up	2.31754	SOCS1	suppressor of cytokine signaling 1
1566342_at	0.000707431	down	-11.0851	SOD2	superoxide dismutase 2, mitochondrial
204913_s_at	0.00206444	down	-1.71009	SOX11	SRY box 11
202936_s_at	0.00549146	down	-1.99253	SOX9	SRY box 9
204367_at	0.0139037	up	1.90745	SP2	Sp2 transcription factor
232529_at	0.00229307	up	2.23497	SP3	Sp3 transcription factor
231054_at	0.00598463	down	-1.59371	SPACA4	sperm acrosome associated 4
1556601_a_at	0.0128526	up	3.05612	SPATA13	spermatogenesis associated 13
230811_at	0.000485816	down	-1.69168	SPATA33	spermatogenesis associated 33
215694_at	0.00255772	up	3.35785	SPATA5L1	spermatogenesis associated 5-like 1
1554707_at	0.0122225	down	-2.30473	SPATA6L	spermatogenesis associated 6-like
214403_x_at	0.0058442	down	-1.68594	SPDEF	SAM pointed domain containing ETS transcription factor
232964_at	0.000372037	down	-4.3503	SPDYE1	speedy/RINGO cell cycle regulator family member E1
232605_s_at	0.00932303	down	-1.73685	SPG20-AS1	SPG20 antisense RNA 1
1555883_s_at	1.07445e-05	up	1.59117	SPIN3	spindlin family, member 3
209875_s_at	0.00170657	down	-2.76094	SPP1	secreted phosphoprotein 1
1554565_x_at	0.0124846	up	1.80519	SPPL3	signal peptide peptidase like 3
203458_at	0.00431719	up	1.49584	SPR	sepiapterin reductase (7,8-dihydrobiopterin:NADP+ oxidoreductase)
219677_at	0.0115343	up	1.91026	SPSB1	splA/ryanodine receptor domain and SOCS box containing 1
221769_at	0.00120591	down	-1.58821	SPSB3	splA/ryanodine receptor domain and SOCS box containing 3
231404_at	0.00589378	down	-1.77554	SPTY2D1-AS1	SPTY2D1 antisense RNA 1
210959_s_at	0.00766465	up	2.47397	SRD5A1	steroid-5-alpha-reductase, alpha polypeptide 1 (3-oxo-5 alpha-steroid delta 4-dehydrogenase alpha 1)
204675_at	0.0050124	up	2.30864	SRD5A1	steroid-5-alpha-reductase, alpha polypeptide 1 (3-oxo-5 alpha-steroid delta 4-dehydrogenase alpha 1)
243361_at	0.000440426	up	1.69911	SREK1	splicing regulatory glutamine/lysine-rich protein 1
203181_x_at	4.09283e-05	down	-2.79237	SRPK2	SRSF protein kinase 2
213608_s_at	0.00735458	up	3.72672	SRRD	SRR1 domain containing
201224_s_at	0.00176785	down	-2.08164	SRRM1	serine/arginine repetitive matrix 1
207435_s_at	0.00124126	down	-2.07172	SRRM2	serine/arginine repetitive matrix 2
208610_s_at	0.0134183	down	-1.52273	SRRM2	serine/arginine repetitive matrix 2
201679_at	0.00579798	down	-1.56871	SRRT	serrate, RNA effector molecule
239511_s_at	0.00543607	up	3.14694	SRSF4	serine/arginine-rich splicing factor 4
210077_s_at	0.00754057	down	-1.74686	SRSF5	serine/arginine-rich splicing factor 5
217991_x_at	0.0153014	up	2.1486	SSBP3	single stranded DNA binding protein 3
232469_x_at	0.00126176	up	1.77669	SSBP3-AS1	SSBP3 antisense RNA 1
230228_at	0.0092472	down	-2.03102	SSC5D	scavenger receptor cysteine rich family, 5 domains
204964_s_at	0.00895608	down	-1.64338	SSPN	sarcospan
207666_x_at	0.00957357	down	-1.66472	SSX3	synovial sarcoma, X breakpoint 3
210242_x_at	0.00470986	down	-1.92641	ST20	suppressor of tumorigenicity 20
221551_x_at	0.00101689	up	3.36698	ST6GALNAC4	ST6 (alpha-N-acetyl-neuraminyl-2,3-beta-galactosyl-1,3)-N-acetylgalactosaminide alpha-2,6-sialyltransferase 4
220937_s_at	0.00209225	up	2.34101	ST6GALNAC4	ST6 (alpha-N-acetyl-neuraminyl-2,3-beta-galactosyl-1,3)-N-acetylgalactosaminide alpha-2,6-sialyltransferase 4
223285_s_at	0.00419719	up	1.97447	ST6GALNAC4	ST6 (alpha-N-acetyl-neuraminyl-2,3-beta-galactosyl-1,3)-N-acetylgalactosaminide alpha-2,6-sialyltransferase 4
1552739_s_at	0.00371408	up	1.95829	ST7L	suppression of tumorigenicity 7 like
235584_at	0.00659653	up	1.71722	STARD7-AS1	STARD7 antisense RNA 1
1555088_x_at	0.0153161	down	-2.05728	STAT5B	signal transducer and activator of transcription 5B
1557477_at	0.00585685	up	3.21074	STIM1	stromal interaction molecule 1
239353_at	0.00488305	down	-1.54975	STK32A	serine/threonine kinase 32A
231806_s_at	0.00638471	up	1.75605	STK36	serine/threonine kinase 36
33736_at	0.00727414	up	2.0901	STOML1	stomatin (EPB72)-like 1
223266_at	0.00274306	up	9.2904	STRADB	STE20-related kinase adaptor beta
1558002_at	0.0094074	up	2.26343	STRAP	serine/threonine kinase receptor associated protein
218666_s_at	0.0115612	up	2.37121	STX17	syntaxin 17
1558688_at	0.00261794	up	8.92855	STX17-AS1	STX17 antisense RNA 1
1552618_at	0.00734437	up	1.72108	STX6	syntaxin 6
212631_at	0.00819127	down	-2.10295	STX7	syntaxin 7
242408_at	0.014317	up	1.82974	STYX	serine/threonine/tyrosine interacting protein
233841_s_at	0.00249554	up	1.96963	SUDS3	SDS3 homolog, SIN3A corepressor complex component
219425_at	0.0052359	down	-1.71232	SULT4A1	sulfotransferase family 4A member 1
233827_s_at	0.0101879	down	-1.64645	SUPT16H	SPT16 homolog, facilitates chromatin remodeling subunit
217646_at	0.00311057	up	2.0005	SURF1	surfeit 1
216917_s_at	0.00142515	down	-1.74895	SYCP1	synaptonemal complex protein 1
202553_s_at	0.0112684	down	-1.61965	SYF2	SYF2 pre-mRNA-splicing factor
216180_s_at	0.0028154	down	-1.74245	SYNJ2	synaptojanin 2
212730_at	0.00593481	down	-1.91535	SYNM	synemin, intermediate filament protein
206161_s_at	0.000902111	up	1.49516	SYT5	synaptotagmin V
242290_at	0.0132353	up	2.07306	TACC1	transforming, acidic coiled-coil containing protein 1
211382_s_at	0.004031	down	-1.95178	TACC2	transforming, acidic coiled-coil containing protein 2
1569487_at	0.00176295	up	1.52388	TACC3	transforming, acidic coiled-coil containing protein 3
1559289_at	0.0014684	up	1.48768	TADA1	transcriptional adaptor 1
216711_s_at	0.00891177	down	-1.60717	TAF1	TAF1 RNA polymerase II, TATA box binding protein (TBP)-associated factor, 250kDa
202840_at	0.00508174	down	-2.11193	TAF15	TATA box binding protein associated factor 15
221617_at	0.00402604	up	2.40169	TAF9B	TAF9B RNA polymerase II, TATA box binding protein (TBP)-associated factor, 31kDa
221616_s_at	0.0110642	up	1.90767	TAF9B	TAF9B RNA polymerase II, TATA box binding protein (TBP)-associated factor, 31kDa
243376_at	0.0112594	down	-1.90672	TANK	TRAF family member-associated NFKB activator
227454_at	0.00087983	down	-3.16748	TAOK1	TAO kinase 1
221264_s_at	0.00484159	up	3.54927	TARDBP	TAR DNA binding protein
200977_s_at	0.0139572	down	-4.00787	TAX1BP1	Tax1 (human T-cell leukemia virus type I) binding protein 1
1570035_at	0.00943578	up	2.10001	TBC1D10A	TBC1 domain family, member 10A
220947_s_at	0.0125299	up	2.34795	TBC1D10B	TBC1 domain family, member 10B
223375_at	0.000487693	up	2.62579	TBC1D22B	TBC1 domain family, member 22B
233430_at	0.00104737	up	1.57172	TBC1D22B	TBC1 domain family, member 22B
226173_at	0.000714721	up	2.10516	TBC1D25	TBC1 domain family, member 25
233462_at	0.0023505	down	-2.13417	TBC1D26///TBC1D28	TBC1 domain family, member 26///TBC1 domain family, member 28
1556429_a_at	0.00407266	down	-2.16385	TBC1D31	TBC1 domain family, member 31
229191_at	0.00718385	down	-2.47855	TBCD	tubulin folding cofactor D
213400_s_at	0.000479536	down	-2.0767	TBL1X	transducin (beta)-like 1X-linked
201868_s_at	0.0110152	down	-1.76678	TBL1X	transducin (beta)-like 1X-linked
201869_s_at	0.0151675	down	-1.66751	TBL1X	transducin (beta)-like 1X-linked
235890_at	0.0121362	up	2.13086	TBL1XR1	transducin (beta)-like 1 X-linked receptor 1
236926_at	0.00880853	down	-1.60236	TBX1	T-box 1
211886_s_at	0.000486412	down	-1.76509	TBX5	T-box 5
207555_s_at	0.00537977	down	-2.36715	TBXA2R	thromboxane A2 receptor
207554_x_at	0.00722042	down	-2.16401	TBXA2R	thromboxane A2 receptor
205766_at	0.00977907	down	-1.58361	TCAP	titin-cap
213604_at	0.0152029	up	1.72304	TCEB3	transcription elongation factor B (SIII), polypeptide 3 (110kDa, elongin A)
207306_at	0.0128886	down	-2.10608	TCF15	transcription factor 15 (basic helix-loop-helix)
213311_s_at	0.000913577	down	-2.19967	TCF25	transcription factor 25 (basic helix-loop-helix)
216647_at	0.00818795	down	-1.57981	TCF3	transcription factor 3
206438_x_at	0.000618199	down	-3.72706	TCTN2	tectonic family member 2
243766_s_at	0.00231791	down	-2.28847	TEAD2	TEA domain family member 2
238322_s_at	0.00640338	down	-1.74	TEAD2	TEA domain family member 2
209528_s_at	0.00406082	down	-1.90077	TELO2	telomere maintenance 2
207199_at	0.00883106	down	-1.61267	TERT	telomerase reverse transcriptase
1558702_at	0.00840438	up	4.28278	TEX10	testis expressed 10
221259_s_at	0.0101437	down	-1.56923	TEX11	testis expressed 11
215863_at	0.00827703	down	-1.65888	TFR2	transferrin receptor 2
240686_x_at	0.0021815	down	-2.26227	TFRC	transferrin receptor
237215_s_at	0.00759327	down	-1.67699	TFRC	transferrin receptor
209908_s_at	0.000768678	down	-2.1261	TGFB2	transforming growth factor beta 2
228121_at	0.00513499	down	-2.19875	TGFB2///TGFB2-OT1	transforming growth factor beta 2///TGFB2 overlapping transcript 1
236561_at	0.00273681	up	3.52093	TGFBR1	transforming growth factor, beta receptor 1
206943_at	0.0150495	down	-1.61129	TGFBR1	transforming growth factor, beta receptor 1
1554608_at	0.00728718	up	1.82862	TGOLN2	trans-golgi network protein 2
235653_s_at	2.38928e-05	up	3.28333	THAP6	THAP domain containing 6
1553583_a_at	0.00415768	down	-1.58783	THRSP	thyroid hormone responsive
229789_at	0.00905316	down	-1.86514	TIGD3	tigger transposable element derived 3
1552522_at	0.00431961	down	-1.54049	TIGD4	tigger transposable element derived 4
35148_at	0.00144525	down	-1.56734	TJP3	tight junction protein 3
208700_s_at	0.000621265	down	-2.86326	TKT	transketolase
222219_s_at	0.00589836	down	-1.87361	TLE6	transducin-like enhancer of split 6
220702_at	0.000488723	up	3.07646	TLK1	tousled-like kinase 1
215008_at	0.000775722	down	-1.70467	TLL2	tolloid like 2
213883_s_at	0.00318502	up	1.89669	TM2D1	TM2 domain containing 1
222477_s_at	0.010955	up	1.99762	TM7SF3	transmembrane 7 superfamily member 3
239283_at	0.00399828	up	2.24851	TMED5	transmembrane p24 trafficking protein 5
1552303_a_at	0.00539742	up	1.71569	TMEM106A	transmembrane protein 106A
235490_at	0.00926616	down	-2.08486	TMEM107	transmembrane protein 107
236824_at	0.0106482	down	-1.55597	TMEM132B	transmembrane protein 132B
233018_at	0.00319772	down	-1.52848	TMEM134	transmembrane protein 134
219589_s_at	0.00188134	down	-1.60779	TMEM143	transmembrane protein 143
1564067_x_at	0.0151895	down	-3.85917	TMEM151B	transmembrane protein 151B
1564066_at	0.00338267	down	-3.19136	TMEM151B	transmembrane protein 151B
213676_at	0.00535727	down	-1.84716	TMEM151B	transmembrane protein 151B
218095_s_at	0.0126406	down	-1.49474	TMEM165	transmembrane protein 165
236348_at	0.0003345	down	-2.0706	TMEM176B	transmembrane protein 176B
226589_at	0.0114055	up	2.00005	TMEM192	transmembrane protein 192
222865_x_at	0.0109347	down	-1.53381	TMEM204	transmembrane protein 204
244495_x_at	0.000153438	down	-4.84729	TMEM241	transmembrane protein 241
224493_x_at	0.00631472	down	-3.00401	TMEM241	transmembrane protein 241
213386_at	0.00601244	down	-1.58859	TMEM246	transmembrane protein 246
213985_s_at	0.0100066	down	-2.17527	TMEM259	transmembrane protein 259
243849_at	0.0123621	down	-2.54135	TMEM37	transmembrane protein 37
241374_at	0.00055706	down	-1.70059	TMEM39A	transmembrane protein 39A
229754_at	0.00364717	up	1.50059	TMEM44-AS1	TMEM44 antisense RNA 1
222401_s_at	0.0098995	down	-1.50781	TMEM50A	transmembrane protein 50A
241018_at	0.0146945	up	2.26091	TMEM59	transmembrane protein 59
225271_at	0.0138988	up	1.78476	TMEM63B	transmembrane protein 63B
65630_at	0.0110327	up	1.74451	TMEM80	transmembrane protein 80
229736_at	0.00523658	up	2.68183	TMEM86B	transmembrane protein 86B
223771_at	0.0148615	up	1.80633	TMEM87A	transmembrane protein 87A
229729_at	0.00906058	down	-1.48734	TMEM8B	transmembrane protein 8B
222988_s_at	0.00933579	up	1.61312	TMEM9	transmembrane protein 9
242243_at	0.00152385	up	2.19003	TMF1	TATA element modulatory factor 1
215855_s_at	0.00301835	up	1.83361	TMF1	TATA element modulatory factor 1
228574_at	0.0107103	down	-1.72688	TMTC2	transmembrane and tetratricopeptide repeat containing 2
234195_at	0.0147621	down	-1.74546	TNFRSF10C	tumor necrosis factor receptor superfamily, member 10c, decoy without an intracellular domain
227812_at	0.000683369	down	-1.73697	TNFRSF19	tumor necrosis factor receptor superfamily, member 19
214228_x_at	0.00917225	up	1.9372	TNFRSF4	tumor necrosis factor receptor superfamily, member 4
221371_at	0.00020065	down	-1.54585	TNFSF18	tumor necrosis factor (ligand) superfamily, member 18
222563_s_at	0.00626959	down	-2.02506	TNKS2	tankyrase, TRF1-interacting ankyrin-related ADP-ribose polymerase 2
210585_s_at	0.00373082	down	-1.8081	TNPO2	transportin 2
244882_at	0.00159749	down	-1.59132	TNRC18	trinucleotide repeat containing 18
243834_at	0.00555513	up	1.9988	TNRC6A	trinucleotide repeat containing 6A
218864_at	0.00924424	up	6.86194	TNS1	tensin 1
206093_x_at	0.0111697	down	-1.94333	TNXA///TNXB	tenascin XA (pseudogene)///tenascin XB
234720_s_at	0.00530613	down	-2.05382	TOB2	transducer of ERBB2, 2
226198_at	0.00591692	up	1.71371	TOM1L2	target of myb1 like 2 membrane trafficking protein
201870_at	0.00710685	up	2.21236	TOMM34	translocase of outer mitochondrial membrane 34
226059_at	0.00854601	up	1.90041	TOMM40L	translocase of outer mitochondrial membrane 40 homolog (yeast)-like
214299_at	0.00100435	down	-1.58197	TOP3A	topoisomerase (DNA) III alpha
221979_at	0.00590197	down	-2.85092	TOPORS-AS1	TOPORS antisense RNA 1
78383_at	0.00257025	down	-2.83322	TOPORS-AS1	TOPORS antisense RNA 1
230745_s_at	0.00156234	down	-1.85021	TOX3	TOX high mobility group box family member 3
237393_at	0.0112071	up	2.09272	TPBGL	trophoblast glycoprotein-like
212055_at	0.00312214	up	2.64371	TPGS2	tubulin polyglutamylase complex subunit 2
206116_s_at	0.00114096	down	-1.91538	TPM1	tropomyosin 1 (alpha)
229911_at	0.0109716	down	-1.5109	TPM2	tropomyosin 2 (beta)
203672_x_at	0.000869036	down	-3.50167	TPMT	thiopurine S-methyltransferase
201730_s_at	0.000842017	down	-2.54926	TPR	translocated promoter region, nuclear basket protein
1557227_s_at	0.000688276	down	-2.23795	TPR	translocated promoter region, nuclear basket protein
226407_at	0.00598411	up	1.74783	TPT1-AS1	TPT1 antisense RNA 1
1556876_s_at	0.00221061	down	-1.90223	TPTE2P2	transmembrane phosphoinositide 3-phosphatase and tensin homolog 2 pseudogene 2
213575_at	0.00660687	up	2.51707	TRA2A	transformer 2 alpha homolog (Drosophila)
1552791_a_at	0.00487511	down	-1.73941	TRDN	triadin
1564052_at	0.00231041	down	-2.97335	TREML4	triggering receptor expressed on myeloid cells-like 4
229016_s_at	0.0121459	down	-1.54702	TRERF1	transcriptional regulating factor 1
1559682_at	0.0125522	up	1.57729	TRIM16L	tripartite motif containing 16-like
214815_at	0.00832114	up	2.62225	TRIM33	tripartite motif containing 33
227102_at	0.00975918	up	1.74645	TRIM35	tripartite motif containing 35
222732_at	0.00995916	up	1.52296	TRIM39///TRIM39-RPP21	tripartite motif containing 39///TRIM39-RPP21 readthrough
224159_x_at	0.000132104	down	-9.24601	TRIM4	tripartite motif containing 4
1553618_at	0.012082	down	-1.80291	TRIM43///TRIM43B	tripartite motif containing 43///tripartite motif containing 43B
225868_at	0.00905069	up	1.65695	TRIM47	tripartite motif containing 47
241881_at	0.00308279	up	10.0926	TRIM58	tripartite motif containing 58
209013_x_at	0.00275784	down	-1.76466	TRIO	trio Rho guanine nucleotide exchange factor
208178_x_at	0.0051805	down	-1.5268	TRIO	trio Rho guanine nucleotide exchange factor
244659_at	0.00449239	up	2.74285	TRIP12	thyroid hormone receptor interactor 12
236052_at	0.00691982	down	-1.55288	TRNP1	TMF1-regulated nuclear protein 1
205028_at	0.00273592	down	-2.20912	TRO	trophinin
205803_s_at	0.00658133	down	-1.80752	TRPC1	transient receptor potential cation channel, subfamily C, member 1
1564242_at	0.00965627	down	-1.7637	TRPM2-AS	TRPM2 antisense RNA
224218_s_at	0.00484918	down	-1.92461	TRPS1	trichorhinophalangeal syndrome I
223838_at	0.0110659	down	-1.7105	TSGA10	testis specific 10
221002_s_at	0.00065503	up	2.38069	TSPAN14	tetraspanin 14
209890_at	0.00961343	up	5.85783	TSPAN5	tetraspanin 5
225387_at	0.00484844	up	3.37117	TSPAN5	tetraspanin 5
225388_at	0.00329757	up	2.39114	TSPAN5	tetraspanin 5
207918_s_at	0.00649729	down	-1.62196	TSPY1///TSPY10///TSPY2///TSPY3///TSPY4///TSPY8	testis specific protein, Y-linked 1///testis specific protein, Y-linked 10///testis specific protein, Y-linked 2///testis specific protein, Y-linked 3///testis specific protein, Y-linked 4///testis specific protein, Y-linked 8
239042_at	0.00879313	up	2.04207	TSR1	TSR1, 20S rRNA accumulation, homolog (S. cerevisiae)
211694_at	0.00910709	up	1.60596	TSSK1B	testis-specific serine kinase 1B
230191_at	0.00646151	down	-1.86364	TTBK1	tau tubulin kinase 1
1554294_s_at	0.00351724	down	-1.66774	TTBK2	tau tubulin kinase 2
220064_at	0.0095209	up	1.63219	TTC21B	tetratricopeptide repeat domain 21B
232734_at	0.0016791	down	-2.12266	TTC23	tetratricopeptide repeat domain 23
226838_at	0.00869511	down	-1.49634	TTC32	tetratricopeptide repeat domain 32
242484_at	0.00736347	down	-1.48519	TTC9B	tetratricopeptide repeat domain 9B
1569189_at	0.00188061	up	2.77937	TTC9C	tetratricopeptide repeat domain 9C
219124_at	0.0133021	up	1.90917	TTI2	TELO2 interacting protein 2
1552419_s_at	0.00273555	down	-1.6118	TTLL10	tubulin tyrosine ligase-like family member 10
233151_s_at	0.0114176	up	1.5043	TTTY7///TTTY7B	testis-specific transcript, Y-linked 7 (non-protein coding)///testis-specific transcript, Y-linked 7B (non-protein coding)
224143_at	0.00397363	down	-1.84397	TTTY8///TTTY8B	testis-specific transcript, Y-linked 8 (non-protein coding)///testis-specific transcript, Y-linked 8B (non-protein coding)
212242_at	0.00758608	down	-2.00139	TUBA4A	tubulin, alpha 4a
204141_at	0.0107364	up	15.0114	TUBB2A	tubulin, beta 2A class IIa
243664_at	0.0077063	up	2.37603	TXNL1	thioredoxin-like 1
221906_at	0.00525675	up	1.48661	TXNRD3///TXNRD3NB	thioredoxin reductase 3///thioredoxin reductase 3 neighbor
220869_at	0.000426247	down	-3.63425	UBA6	ubiquitin-like modifier activating enzyme 6
222600_s_at	0.0116913	down	-1.69143	UBA6	ubiquitin-like modifier activating enzyme 6
202151_s_at	0.00309073	up	1.53038	UBAC1	UBA domain containing 1
224785_at	0.00122864	down	-1.68989	UBALD2	UBA-like domain containing 2
200633_at	0.00360901	up	1.75388	UBB	ubiquitin B
217125_at	0.00818486	up	1.67843	UBBP2	ubiquitin B pseudogene 2
229355_at	0.0135644	down	-1.49786	UBE2D3	ubiquitin conjugating enzyme E2D 3
222419_x_at	0.00393918	down	-1.99824	UBE2H	ubiquitin conjugating enzyme E2H
233360_at	0.00131967	up	2.86575	UBE2I	ubiquitin conjugating enzyme E2I
218141_at	0.00241077	up	1.73013	UBE2O	ubiquitin-conjugating enzyme E2O
230411_at	0.0137209	up	1.49353	UBE2V2	ubiquitin conjugating enzyme E2 variant 2
236107_at	0.0105076	up	2.44964	UBE2Z	ubiquitin-conjugating enzyme E2Z
207253_s_at	0.000859946	down	-2.14622	UBN1	ubinuclein 1
227716_at	0.0112274	down	-1.94003	UBXN11	UBX domain protein 11
235327_x_at	0.00379098	up	1.50471	UBXN2A	UBX domain protein 2A
220757_s_at	0.000543468	up	4.03486	UBXN6	UBX domain protein 6
223012_at	0.00924121	up	2.1735	UBXN6	UBX domain protein 6
244814_at	0.00825903	down	-1.68719	UGGT1	UDP-glucose glycoprotein glucosyltransferase 1
232180_at	0.014955	up	1.84461	UGP2	UDP-glucose pyrophosphorylase 2
221305_s_at	0.0038438	down	-2.01988	UGT1A8///UGT1A9	UDP glucuronosyltransferase 1 family, polypeptide A8///UDP glucuronosyltransferase 1 family, polypeptide A9
227740_at	0.0135115	down	-2.03936	UHMK1	U2AF homology motif (UHM) kinase 1
220746_s_at	0.00727641	down	-1.64719	UIMC1	ubiquitin interaction motif containing 1
214817_at	0.000943265	down	-1.49175	UNC13A	unc-13 homolog A (C. elegans)
244795_at	0.00947442	down	-2.44215	UQCC1	ubiquinol-cytochrome c reductase complex assembly factor 1
228142_at	0.000892817	up	2.84336	UQCR10	ubiquinol-cytochrome c reductase, complex III subunit X
230965_at	0.00845164	down	-1.74557	USP2	ubiquitin specific peptidase 2
216957_at	0.00201504	up	2.46792	USP22	ubiquitin specific peptidase 22
1563497_at	0.00684288	up	2.32484	USP25	ubiquitin specific peptidase 25
214843_s_at	0.00856481	down	-2.26318	USP33	ubiquitin specific peptidase 33
220667_at	0.00104587	down	-2.42778	USP49	ubiquitin specific peptidase 49
225093_at	0.00669244	down	-1.67987	UTRN	utrophin
208067_x_at	3.70102e-05	down	-1.78131	UTY	ubiquitously transcribed tetratricopeptide repeat containing, Y-linked
218169_at	0.00729343	up	1.75832	VAC14	Vac14 homolog (S. cerevisiae)
216501_at	0.0128273	down	-1.67439	VAC14	Vac14 homolog (S. cerevisiae)
207101_at	0.00276182	down	-1.55426	VAMP1	vesicle associated membrane protein 1
239810_at	0.00373884	down	-1.69322	VASH1	vasohibin 1
204253_s_at	0.00287715	down	-1.75173	VDR	vitamin D (1,25- dihydroxyvitamin D3) receptor
205586_x_at	0.00983128	down	-1.83498	VGF	VGF nerve growth factor inducible
235023_at	0.00533772	up	2.14082	VPS13C	vacuolar protein sorting 13 homolog C (S. cerevisiae)
220221_at	0.00648422	up	2.14141	VPS13D	vacuolar protein sorting 13 homolog D (S. cerevisiae)
212323_s_at	0.000416768	down	-1.55737	VPS13D	vacuolar protein sorting 13 homolog D (S. cerevisiae)
225378_at	0.0154496	up	1.90218	VPS37A	vacuolar protein sorting 37 homolog A (S. cerevisiae)
221707_s_at	0.0150351	up	1.6961	VPS53	vacuolar protein sorting 53 homolog (S. cerevisiae)
1559500_at	0.0101007	up	1.862	VPS8	vacuolar protein sorting 8 homolog (S. cerevisiae)
236937_at	0.0101213	down	-1.67985	VPS8	vacuolar protein sorting 8 homolog (S. cerevisiae)
220536_at	0.00950561	down	-2.36278	VRTN	vertebrae development associated
213381_at	0.000469121	down	-1.9806	VSTM4	V-set and transmembrane domain containing 4
1552536_at	0.000203848	up	2.06639	VTI1A	vesicle transport through interaction with t-SNAREs 1A
221265_s_at	0.00667764	up	1.88943	VWA9	von Willebrand factor A domain containing 9
242427_at	0.00164663	up	3.43484	WAC	WW domain containing adaptor with coiled-coil
225995_x_at	0.001384	down	-1.92129	WASH1///WASH2P	WAS protein family homolog 1///WAS protein family homolog 2 pseudogene
205809_s_at	0.0127489	up	2.02645	WASL	Wiskott-Aldrich syndrome-like
224800_at	0.00489613	up	2.25606	WDFY1	WD repeat and FYVE domain containing 1
209217_s_at	0.00706418	up	2.00771	WDR45	WD repeat domain 45
209216_at	0.000248408	up	2.00325	WDR45	WD repeat domain 45
237122_at	0.00213482	down	-1.91389	WDR7	WD repeat domain 7
230612_at	0.00754429	up	2.0403	WDR73	WD repeat domain 73
201421_s_at	0.00543395	up	1.5726	WDR77	WD repeat domain 77
1559576_at	0.00911076	up	1.94363	WDR78	WD repeat domain 78
236049_at	0.0139019	down	-1.52485	WDR90	WD repeat domain 90
1553089_a_at	0.00105108	up	1.82956	WFDC2	WAP four-disulfide core domain 2
202031_s_at	0.0108135	down	-1.54228	WIPI2	WD repeat domain, phosphoinositide interacting 2
229547_s_at	0.00756211	down	-1.49916	WNK2	WNK lysine deficient protein kinase 2
236382_at	0.0145801	down	-1.86158	WRAP73	WD repeat containing, antisense to TP73
229630_s_at	0.0084089	down	-2.32917	WTAP	Wilms tumor 1 associated protein
1560274_at	0.00039617	up	1.95998	WTAP	Wilms tumor 1 associated protein
241950_at	0.00833179	down	-1.49053	WWC1	WW and C2 domain containing 1
221728_x_at	0.00800415	down	-1.79444	XIST	X inactive specific transcript (non-protein coding)
216910_at	0.00107619	up	2.79038	XPNPEP2	X-prolyl aminopeptidase (aminopeptidase P) 2, membrane-bound
244755_at	0.0094542	up	1.72292	XPR1	xenotropic and polytropic retrovirus receptor 1
216299_s_at	0.0102096	down	-1.74751	XRCC3	X-ray repair complementing defective repair in Chinese hamster cells 3
216940_x_at	0.00816986	down	-1.83908	YBX1	Y box binding protein 1
219704_at	0.0107004	up	1.88246	YBX2	Y box binding protein 2
201161_s_at	0.00483612	up	5.68435	YBX3	Y box binding protein 3
201160_s_at	0.00540711	up	4.39995	YBX3	Y box binding protein 3
215150_at	0.00860626	down	-1.75916	YOD1	YOD1 deubiquitinase
1556420_s_at	0.0143087	up	3.15769	YPEL2	yippee like 2
222408_s_at	0.00740806	down	-2.92092	YPEL5	yippee like 5
1568680_s_at	0.00144099	up	1.82661	YTHDC2	YTH domain containing 2
240979_at	0.00686919	down	-1.86867	YWHAEP7	tyrosine 3-monooxygenase/tryptophan 5-monooxygenase activation protein, epsilon pseudogene 7
234977_at	0.00752475	up	2.21547	ZADH2	zinc binding alcohol dehydrogenase domain containing 2
243417_at	0.00844363	up	1.95015	ZADH2	zinc binding alcohol dehydrogenase domain containing 2
241423_at	0.015419	down	-1.56663	ZBED3-AS1	ZBED3 antisense RNA 1
242433_at	0.00124564	up	1.95819	ZBTB11	zinc finger and BTB domain containing 11
233843_at	0.0121692	up	1.56637	ZBTB12	zinc finger and BTB domain containing 12
203601_s_at	0.00239466	down	-1.77653	ZBTB17	zinc finger and BTB domain containing 17
232929_at	0.000137094	up	4.27321	ZBTB20	zinc finger and BTB domain containing 20
222357_at	0.00824921	up	3.79841	ZBTB20	zinc finger and BTB domain containing 20
1558733_at	0.00803456	down	-2.03843	ZBTB38	zinc finger and BTB domain containing 38
219917_at	0.0151612	up	1.61999	ZCCHC4	zinc finger, CCHC domain containing 4
230332_at	0.00489247	up	4.40462	ZCCHC7	zinc finger, CCHC domain containing 7
219296_at	0.000214172	up	4.18411	ZDHHC13	zinc finger, DHHC-type containing 13
239281_at	2.96782e-05	up	1.4914	ZDHHC14	zinc finger, DHHC-type containing 14
1563502_at	0.000824205	up	1.76804	ZDHHC2	zinc finger, DHHC-type containing 2
218077_s_at	0.00216495	up	1.91381	ZDHHC3	zinc finger, DHHC-type containing 3
223137_at	0.00828659	down	-1.52717	ZDHHC4	zinc finger, DHHC-type containing 4
228317_at	0.00110827	down	-1.5761	ZFAND5	zinc finger, AN1-type domain 5
239757_at	0.00985947	up	2.72346	ZFAND6	zinc finger, AN1-type domain 6
226835_s_at	0.00954046	down	-3.87872	ZFAS1	ZNFX1 antisense RNA 1
224915_x_at	0.0115632	down	-2.74467	ZFAS1	ZNFX1 antisense RNA 1
1553736_at	0.0031069	down	-1.86508	ZFC3H1	zinc finger, C3H1-type containing
201368_at	0.00399768	down	-2.06062	ZFP36L2	ZFP36 ring finger protein-like 2
[truncated: 886 more rows]
